# Supplementary material for: Tetra­kis(μ3-2-{[1,1-bis­(hy­droxy­meth­yl)-2-oxidoeth­yl]imino­meth­yl}-6-nitro­pheno­lato)tetra­copper(II)
Source: Acta Crystallogr Sect E Struct Rep Online. 2014 Jan 18;70(Pt 2):m54–5. doi: 10.1107/S1600536814000798 (PMC3998260; doi:10.1107/S1600536814000798)
Supplement: Supplementary file 1 [file e-70-00m54-sup1.cif]

##############################################################################
#                                                                            #
# This CIF contains the data in a paper accepted for publication in          #
# Acta Crystallographica Section E. It conforms to the requirements of       #
# Notes for Authors for Acta Crystallographica Section E, and has been       #
# peer reviewed under the auspices of the IUCr Commission on Journals.       #
#                                                                            #
# Full details of the Crystallographic Information File format               #
# are given in the paper "The Crystallographic Information File (CIF):       #
# a New Standard Archive File for Crystallography" by S. R. Hall, F. H.      #
# Allen and I. D. Brown [Acta Cryst. (1991), A47, 655-685].                  #
#                                                                            #
# The current version of the core CIF dictionary is obtainable from          #
# ftp://ftp.iucr.org/pub/cif_core.dic.                                       #
#                                                                            #
# Software is freely available for graphical display of the structure(s)     #
# in this CIF. For information consult the CIF software page                 #
# http://www.iucr.org/resources/cif/software.                                #
#                                                                            #
# This file may be used for bona fide research purposes within the           #
# scientific community so long as proper attribution is given to the journal # 
# article from which it was obtained.                                        #
#                                                                            #
##############################################################################
data_I
_audit_creation_method     SHELXL-97
_database_code_depnum_ccdc_archive     'CCDC 981257'
_chemical_name_systematic
;\
Tetrakis(\m~3~-2-{[1,1-bis(hydroxymethyl)-2-oxidoethyl]iminomethyl}-\
6-nitrophenolato)tetracopper(II)
;
_chemical_name_common     ?
_chemical_formula_moiety     'C44 H48 Cu4 N8 O24'
_chemical_formula_sum     'C44 H48 Cu4 N8 O24'
_chemical_formula_iupac     '[Cu4 (C11 H12 N2 O6)4]'
_chemical_formula_weight     1327.06
_chemical_melting_point     ?
_symmetry_cell_setting     tetragonal
_symmetry_space_group_name_H-M     'I 41/a'
_symmetry_space_group_name_Hall     '-I 4ad'
loop_
    _symmetry_equiv_pos_as_xyz
    'x, y, z'
    '-x+1/2, -y, z+1/2'
    '-y+3/4, x+1/4, z+1/4'
    'y+3/4, -x+3/4, z+3/4'
    'x+1/2, y+1/2, z+1/2'
    '-x+1, -y+1/2, z+1'
    '-y+5/4, x+3/4, z+3/4'
    'y+5/4, -x+5/4, z+5/4'
    '-x, -y, -z'
    'x-1/2, y, -z-1/2'
    'y-3/4, -x-1/4, -z-1/4'
    '-y-3/4, x-3/4, -z-3/4'
    '-x+1/2, -y+1/2, -z+1/2'
    'x, y+1/2, -z'
    'y-1/4, -x+1/4, -z+1/4'
    '-y-1/4, x-1/4, -z-1/4'
_cell_length_a     20.5587(14)
_cell_length_b     20.5587(14)
_cell_length_c     18.010(2)
_cell_angle_alpha     90.00
_cell_angle_beta     90.00
_cell_angle_gamma     90.00
_cell_volume     7612.0(11)
_cell_formula_units_Z     4
_cell_measurement_reflns_used     462
_cell_measurement_theta_min     3.0
_cell_measurement_theta_max     25.0
_cell_measurement_temperature     173(2)
_exptl_crystal_description     block
_exptl_crystal_colour     brown
_exptl_crystal_size_max     0.40
_exptl_crystal_size_mid     0.40
_exptl_crystal_size_min     0.30
_exptl_crystal_density_diffrn     1.158
_exptl_crystal_density_meas     ?
_exptl_crystal_density_method     'not measured'
_exptl_crystal_F_000     2704
_exptl_absorpt_coefficient_mu     1.166
_exptl_absorpt_correction_type     multi-scan
_exptl_absorpt_process_details     '(CrysAlis PRO; Agilent, 2012)'
_exptl_absorpt_correction_T_min     0.6527
_exptl_absorpt_correction_T_max     0.7211
_exptl_special_details     ?
_diffrn_ambient_temperature     173(2)
_diffrn_radiation_type     MoK\a
_diffrn_radiation_wavelength     0.71073
_diffrn_radiation_source     'Enhance (Mo) X-ray Source'
_diffrn_radiation_monochromator     graphite
_diffrn_measurement_device_type     'Agilent Xcalibur Sapphire3'
_diffrn_measurement_method     '\w scans'
_diffrn_detector_area_resol_mean     16.1827
_diffrn_reflns_number     3349
_diffrn_reflns_av_R_equivalents     0.0000
_diffrn_reflns_av_sigmaI/netI     0.2287
_diffrn_reflns_theta_min     3.18
_diffrn_reflns_theta_max     25.00
_diffrn_reflns_theta_full     25.00
_diffrn_measured_fraction_theta_max     0.994
_diffrn_measured_fraction_theta_full     0.994
_diffrn_reflns_limit_h_min     -16
_diffrn_reflns_limit_h_max     17
_diffrn_reflns_limit_k_min     0
_diffrn_reflns_limit_k_max     24
_diffrn_reflns_limit_l_min     0
_diffrn_reflns_limit_l_max     21
_diffrn_standards_number     2
_diffrn_standards_interval_count     50
_diffrn_standards_interval_time     ?
_diffrn_standards_decay_%     1
_refine_special_details
;
Refinement of <i>F</i>^2^ against ALL reflections. The weighted <i>R</i>-factor
<i>wR</i> and goodness of fit <i>S</i> are based on <i>F</i>^2^, conventional
<i>R</i>-factors <i>R</i> are based on <i>F</i>, with <i>F</i> set to zero for
negative <i>F</i>^2^. The threshold expression of <i>F</i>^2^ >
\s(<i>F</i>^2^) is used only for calculating <i>R</i>-factors(gt) <i>etc</i>.
and is not relevant to the choice of reflections for refinement.
<i>R</i>-factors based on <i>F</i>^2^ are statistically about twice as large
as those based on <i>F</i>, and <i>R</i>- factors based on ALL data will be
even larger.
;
_reflns_number_total     3349
_reflns_number_gt     1395
_reflns_threshold_expression     I>2\s(I)
_refine_ls_structure_factor_coef     Fsqd
_refine_ls_matrix_type     full
_refine_ls_R_factor_all     0.1551
_refine_ls_R_factor_gt     0.0752
_refine_ls_wR_factor_gt     0.1563
_refine_ls_wR_factor_ref     0.1844
_refine_ls_goodness_of_fit_ref     0.801
_refine_ls_restrained_S_all     0.801
_refine_ls_number_reflns     3349
_refine_ls_number_parameters     182
_refine_ls_number_restraints     0
_refine_ls_hydrogen_treatment     constr
_refine_ls_weighting_scheme     calc
_refine_ls_weighting_details
                 'calc w=1/[\s^2^(Fo^2^)+(0.0600P)^2^] where P=(Fo^2^+2Fc^2^)/3'
_atom_sites_solution_hydrogens     geom
_atom_sites_solution_primary     direct
_atom_sites_solution_secondary     difmap
_refine_ls_shift/su_max     0.001
_refine_ls_shift/su_mean     0.000
_refine_diff_density_max     0.941
_refine_diff_density_min     -0.573
_refine_ls_extinction_method     none
_refine_ls_extinction_coef     ?
loop_
    _atom_type_symbol
    _atom_type_description
    _atom_type_scat_dispersion_real
    _atom_type_scat_dispersion_imag
    _atom_type_scat_source
    'C' 'C' 0.0033 0.0016
                         'International Tables Vol C Tables 4.2.6.8 and 6.1.1.4'
    'H' 'H' 0.0000 0.0000
                         'International Tables Vol C Tables 4.2.6.8 and 6.1.1.4'
    'N' 'N' 0.0061 0.0033
                         'International Tables Vol C Tables 4.2.6.8 and 6.1.1.4'
    'O' 'O' 0.0106 0.0060
                         'International Tables Vol C Tables 4.2.6.8 and 6.1.1.4'
    'Cu' 'Cu' 0.3201 1.2651
                         'International Tables Vol C Tables 4.2.6.8 and 6.1.1.4'
_computing_data_collection     'CrysAlis CCD (Agilent, 2012)'
_computing_cell_refinement     'CrysAlis RED (Agilent, 2012)'
_computing_data_reduction     'CrysAlis RED (Agilent, 2012)'
_computing_structure_solution     'SHELXTL (Sheldrick, 2008)'
_computing_structure_refinement     'OLEX2 (Dolomanov <i>et al.</i>, 2009)'
_computing_molecular_graphics     'SHELXTL (Sheldrick, 2008)'
_computing_publication_material     'publCIF (Westrip, 2010)'
loop_
    _atom_site_type_symbol
    _atom_site_label
    _atom_site_fract_x
    _atom_site_fract_y
    _atom_site_fract_z
    _atom_site_U_iso_or_equiv
    _atom_site_adp_type
    _atom_site_calc_flag
    _atom_site_refinement_flags
    _atom_site_occupancy
    _atom_site_symmetry_multiplicity
    _atom_site_disorder_assembly
    _atom_site_disorder_group
    Cu Cu1 0.48941(4) 0.66864(4) 0.06731(4) 0.0396(3) Uani d . 1 1 . .
    O O1 0.5536(2) 0.6041(2) 0.0524(3) 0.0451(13) Uani d . 1 1 . .
    N N1 0.4460(3) 0.6539(3) -0.0276(3) 0.0406(16) Uani d . 1 1 . .
    C C1 0.5204(4) 0.5693(4) -0.0716(4) 0.047(2) Uani d . 1 1 . .
    N N2 0.6541(4) 0.5153(3) 0.0538(4) 0.0542(19) Uani d . 1 1 . .
    O O2 0.6303(3) 0.5101(3) 0.1159(3) 0.0611(17) Uani d . 1 1 . .
    C C2 0.5608(4) 0.5690(4) -0.0063(5) 0.047(2) Uani d . 1 1 . .
    O O3 0.7144(3) 0.5100(3) 0.0436(3) 0.0751(19) Uani d . 1 1 . .
    C C3 0.6141(4) 0.5230(4) -0.0096(5) 0.050(2) Uani d . 1 1 . .
    O O4 0.4358(3) 0.7332(3) -0.1606(3) 0.0761(19) Uani d . 1 1 . .
    H H4A 0.4728 0.7401 -0.1646 0.114 Uiso d PR 0.50 1 . .
    H H4C 0.4145 0.7014 -0.1769 0.114 Uiso d PR 0.50 1 . .
    C C4 0.6276(4) 0.4875(4) -0.0723(5) 0.061(2) Uani d . 1 1 . .
    H H4B 0.6644 0.4596 -0.0728 0.073 Uiso calc R 1 1 . .
    O O5 0.2776(3) 0.7029(3) -0.0736(4) 0.0732(18) Uani d . 1 1 . .
    H H5A 0.2430 0.6816 -0.0784 0.110 Uiso calc R 1 1 . .
    C C5 0.5890(4) 0.4913(4) -0.1342(5) 0.061(3) Uani d . 1 1 . .
    H H5B 0.5991 0.4672 -0.1777 0.073 Uiso calc R 1 1 . .
    O O6 0.4282(2) 0.7408(2) 0.0779(2) 0.0369(12) Uani d . 1 1 . .
    C C6 0.5353(4) 0.5310(4) -0.1317(4) 0.052(2) Uani d . 1 1 . .
    H H6A 0.5071 0.5320 -0.1735 0.063 Uiso calc R 1 1 . .
    C C7 0.4659(4) 0.6122(4) -0.0773(4) 0.048(2) Uani d . 1 1 . .
    H H7A 0.4416 0.6101 -0.1220 0.057 Uiso calc R 1 1 . .
    C C8 0.3906(4) 0.6972(4) -0.0412(4) 0.047(2) Uani d . 1 1 . .
    C C9 0.4121(4) 0.7530(4) -0.0911(4) 0.057(2) Uani d . 1 1 . .
    H H9A 0.3747 0.7826 -0.0989 0.069 Uiso calc R 1 1 . .
    H H9B 0.4465 0.7780 -0.0653 0.069 Uiso calc R 1 1 . .
    C C10 0.3319(4) 0.6594(4) -0.0737(5) 0.058(2) Uani d . 1 1 . .
    H H10A 0.3415 0.6448 -0.1249 0.069 Uiso calc R 1 1 . .
    H H10B 0.3223 0.6206 -0.0430 0.069 Uiso calc R 1 1 . .
    C C11 0.3712(4) 0.7262(4) 0.0359(4) 0.0436(19) Uani d . 1 1 . .
    H H11A 0.3454 0.7663 0.0285 0.052 Uiso calc R 1 1 . .
    H H11B 0.3440 0.6945 0.0633 0.052 Uiso calc R 1 1 . .
loop_
    _atom_site_aniso_label
    _atom_site_aniso_U_11
    _atom_site_aniso_U_22
    _atom_site_aniso_U_33
    _atom_site_aniso_U_12
    _atom_site_aniso_U_13
    _atom_site_aniso_U_23
    Cu1 0.0337(6) 0.0344(6) 0.0509(5) 0.0009(5) -0.0021(5) -0.0018(4)
    O1 0.044(3) 0.029(3) 0.062(3) -0.005(3) -0.002(3) -0.015(3)
    N1 0.039(4) 0.037(4) 0.046(3) -0.005(3) -0.001(3) -0.006(3)
    C1 0.032(5) 0.046(5) 0.064(5) 0.001(4) 0.007(4) -0.004(5)
    N2 0.053(5) 0.038(4) 0.071(5) 0.012(4) -0.004(4) -0.017(4)
    O2 0.059(4) 0.040(4) 0.084(4) 0.008(3) -0.019(4) -0.004(3)
    C2 0.034(5) 0.022(4) 0.084(6) -0.001(4) 0.003(5) -0.009(4)
    O3 0.032(4) 0.077(5) 0.116(5) 0.013(3) -0.001(3) -0.026(4)
    C3 0.039(5) 0.041(5) 0.071(5) -0.023(4) -0.002(5) -0.018(5)
    O4 0.082(5) 0.088(5) 0.059(3) -0.014(4) 0.006(3) 0.006(3)
    C4 0.039(5) 0.045(6) 0.098(6) -0.004(5) 0.005(5) -0.024(5)
    O5 0.038(4) 0.065(4) 0.116(5) 0.001(3) -0.020(4) 0.000(4)
    C5 0.037(5) 0.051(6) 0.094(6) -0.004(5) 0.020(5) -0.033(5)
    O6 0.019(3) 0.029(3) 0.063(3) 0.002(2) -0.007(2) 0.004(2)
    C6 0.040(5) 0.054(6) 0.062(5) -0.012(5) 0.005(4) -0.016(5)
    C7 0.044(5) 0.048(5) 0.051(5) -0.013(4) -0.001(4) 0.010(4)
    C8 0.032(5) 0.043(5) 0.067(5) 0.005(4) -0.013(4) 0.004(4)
    C9 0.048(6) 0.063(6) 0.062(5) -0.010(5) -0.017(4) 0.010(5)
    C10 0.041(5) 0.061(6) 0.071(5) 0.005(5) 0.000(5) -0.007(5)
    C11 0.030(5) 0.041(5) 0.059(4) 0.000(4) 0.003(4) -0.002(4)
_geom_special_details
;
All e.s.d.'s (except the e.s.d. in the dihedral angle between two l.s. planes)
are estimated using the full covariance matrix. The cell e.s.d.'s are taken
into account individually in the estimation of e.s.d.'s in distances, angles
and torsion angles; correlations between e.s.d.'s in cell parameters are only
used when they are defined by crystal symmetry. An approximate (isotropic)
treatment of cell e.s.d.'s is used for estimating e.s.d.'s involving l.s.
planes.
;
loop_
    _geom_bond_atom_site_label_1
    _geom_bond_atom_site_label_2
    _geom_bond_site_symmetry_2
    _geom_bond_distance
    _geom_bond_publ_flag
    Cu1 O1 . 1.892(5) y
    Cu1 O6 12_766 1.940(5) y
    Cu1 N1 . 1.952(6) y
    Cu1 O6 . 1.954(4) y
    Cu1 O6 6_564 2.524(5) y
    O1 C2 . 1.288(8) ?
    N1 C7 . 1.304(9) ?
    N1 C8 . 1.467(9) ?
    C1 C6 . 1.373(10) ?
    C1 C7 . 1.428(10) ?
    C1 C2 . 1.440(10) ?
    N2 O2 . 1.224(8) ?
    N2 O3 . 1.259(8) ?
    N2 C3 . 1.417(10) ?
    C2 C3 . 1.449(10) ?
    C3 C4 . 1.373(10) ?
    O4 C9 . 1.403(9) ?
    O4 H4A . 0.7773 ?
    O4 H4C . 0.8400 ?
    C4 C5 . 1.371(11) ?
    C4 H4B . 0.9500 ?
    O5 C10 . 1.430(9) ?
    O5 H5A . 0.8400 ?
    C5 C6 . 1.374(11) ?
    C5 H5B . 0.9500 ?
    O6 C11 . 1.428(8) ?
    O6 Cu1 15_565 1.940(5) ?
    C6 H6A . 0.9500 ?
    C7 H7A . 0.9500 ?
    C8 C9 . 1.524(10) ?
    C8 C10 . 1.551(10) ?
    C8 C11 . 1.562(10) ?
    C9 H9A . 0.9900 ?
    C9 H9B . 0.9900 ?
    C10 H10A . 0.9900 ?
    C10 H10B . 0.9900 ?
    C11 H11A . 0.9900 ?
    C11 H11B . 0.9900 ?
loop_
    _geom_angle_atom_site_label_1
    _geom_angle_atom_site_label_2
    _geom_angle_atom_site_label_3
    _geom_angle_site_symmetry_1
    _geom_angle_site_symmetry_3
    _geom_angle
    _geom_angle_publ_flag
    O1 Cu1 O6 . 12_766 93.6(2) ?
    O1 Cu1 N1 . . 94.9(2) ?
    O6 Cu1 N1 12_766 . 164.4(2) ?
    O1 Cu1 O6 . . 174.8(2) ?
    O6 Cu1 O6 12_766 . 87.9(2) ?
    O1 Cu1 O6 . 6_564 93.45(18) ?
    O6 Cu1 O6 12_766 6_564 73.19(17) ?
    N1 Cu1 O6 . 6_564 119.2(2) ?
    O6 Cu1 O6 . 6_564 82.22(17) ?
    N1 Cu1 O6 . . 84.8(2) ?
    C2 O1 Cu1 . . 126.0(5) ?
    C7 N1 C8 . . 121.9(6) ?
    C7 N1 Cu1 . . 124.0(5) ?
    C8 N1 Cu1 . . 114.0(5) ?
    C6 C1 C7 . . 118.2(8) ?
    C6 C1 C2 . . 120.9(8) ?
    C7 C1 C2 . . 120.8(7) ?
    O2 N2 O3 . . 121.3(7) ?
    O2 N2 C3 . . 120.9(7) ?
    O3 N2 C3 . . 117.6(7) ?
    O1 C2 C1 . . 127.1(7) ?
    O1 C2 C3 . . 119.0(7) ?
    C1 C2 C3 . . 113.9(7) ?
    C4 C3 N2 . . 119.1(8) ?
    C4 C3 C2 . . 122.3(8) ?
    N2 C3 C2 . . 118.6(7) ?
    C9 O4 H4A . . 111.7 ?
    C9 O4 H4C . . 110.9 ?
    H4A O4 H4C . . 128.4 ?
    C5 C4 C3 . . 121.4(8) ?
    C5 C4 H4B . . 119.3 ?
    C3 C4 H4B . . 119.3 ?
    C10 O5 H5A . . 109.5 ?
    C4 C5 C6 . . 118.2(8) ?
    C4 C5 H5B . . 120.9 ?
    C6 C5 H5B . . 120.9 ?
    C11 O6 Cu1 . 15_565 118.5(4) ?
    C11 O6 Cu1 . . 108.5(4) ?
    Cu1 O6 Cu1 15_565 . 108.6(2) ?
    C1 C6 C5 . . 123.1(8) ?
    C1 C6 H6A . . 118.5 ?
    C5 C6 H6A . . 118.5 ?
    N1 C7 C1 . . 127.0(7) ?
    N1 C7 H7A . . 116.5 ?
    C1 C7 H7A . . 116.5 ?
    N1 C8 C9 . . 109.3(6) ?
    N1 C8 C10 . . 111.3(6) ?
    C9 C8 C10 . . 112.3(6) ?
    N1 C8 C11 . . 106.4(6) ?
    C9 C8 C11 . . 108.1(7) ?
    C10 C8 C11 . . 109.2(6) ?
    O4 C9 C8 . . 114.1(7) ?
    O4 C9 H9A . . 108.7 ?
    C8 C9 H9A . . 108.7 ?
    O4 C9 H9B . . 108.7 ?
    C8 C9 H9B . . 108.7 ?
    H9A C9 H9B . . 107.6 ?
    O5 C10 C8 . . 107.0(6) ?
    O5 C10 H10A . . 110.3 ?
    C8 C10 H10A . . 110.3 ?
    O5 C10 H10B . . 110.3 ?
    C8 C10 H10B . . 110.3 ?
    H10A C10 H10B . . 108.6 ?
    O6 C11 C8 . . 110.0(6) ?
    O6 C11 H11A . . 109.7 ?
    C8 C11 H11A . . 109.7 ?
    O6 C11 H11B . . 109.7 ?
    C8 C11 H11B . . 109.7 ?
    H11A C11 H11B . . 108.2 ?
loop_
    _geom_torsion_atom_site_label_1
    _geom_torsion_atom_site_label_2
    _geom_torsion_atom_site_label_3
    _geom_torsion_atom_site_label_4
    _geom_torsion_site_symmetry_1
    _geom_torsion_site_symmetry_2
    _geom_torsion_site_symmetry_3
    _geom_torsion_site_symmetry_4
    _geom_torsion
    _geom_torsion_publ_flag
    O6 Cu1 O1 C2 12_766 . . . 170.0(6) ?
    N1 Cu1 O1 C2 . . . . 3.0(6) ?
    O6 Cu1 O1 C2 . . . . -84(2) ?
    O6 Cu1 O1 C2 6_564 . . . -116.7(6) ?
    O1 Cu1 N1 C7 . . . . -2.5(6) ?
    O6 Cu1 N1 C7 12_766 . . . -125.4(8) ?
    O6 Cu1 N1 C7 . . . . 172.3(6) ?
    O6 Cu1 N1 C7 6_564 . . . 94.2(6) ?
    O1 Cu1 N1 C8 . . . . -178.6(5) ?
    O6 Cu1 N1 C8 12_766 . . . 58.5(11) ?
    O6 Cu1 N1 C8 . . . . -3.8(5) ?
    O6 Cu1 N1 C8 6_564 . . . -81.9(5) ?
    Cu1 O1 C2 C1 . . . . -2.8(11) ?
    Cu1 O1 C2 C3 . . . . 178.0(5) ?
    C6 C1 C2 O1 . . . . 177.4(7) ?
    C7 C1 C2 O1 . . . . 1.0(12) ?
    C6 C1 C2 C3 . . . . -3.4(11) ?
    C7 C1 C2 C3 . . . . -179.7(7) ?
    O2 N2 C3 C4 . . . . -135.5(8) ?
    O3 N2 C3 C4 . . . . 40.2(11) ?
    O2 N2 C3 C2 . . . . 45.5(10) ?
    O3 N2 C3 C2 . . . . -138.8(8) ?
    O1 C2 C3 C4 . . . . -175.1(7) ?
    C1 C2 C3 C4 . . . . 5.5(11) ?
    O1 C2 C3 N2 . . . . 3.8(11) ?
    C1 C2 C3 N2 . . . . -175.5(7) ?
    N2 C3 C4 C5 . . . . 177.6(8) ?
    C2 C3 C4 C5 . . . . -3.5(13) ?
    C3 C4 C5 C6 . . . . -1.2(13) ?
    O1 Cu1 O6 C11 . . . . 114(2) ?
    O6 Cu1 O6 C11 12_766 . . . -139.6(4) ?
    N1 Cu1 O6 C11 . . . . 26.7(4) ?
    O1 Cu1 O6 Cu1 . . . 15_565 -116(2) ?
    O6 Cu1 O6 Cu1 12_766 . . 15_565 -9.5(2) ?
    N1 Cu1 O6 Cu1 . . . 15_565 156.7(3) ?
    C7 C1 C6 C5 . . . . 175.5(7) ?
    C2 C1 C6 C5 . . . . -0.9(12) ?
    C4 C5 C6 C1 . . . . 3.4(13) ?
    C8 N1 C7 C1 . . . . 177.6(7) ?
    Cu1 N1 C7 C1 . . . . 1.8(11) ?
    C6 C1 C7 N1 . . . . -177.0(7) ?
    C2 C1 C7 N1 . . . . -0.6(12) ?
    C7 N1 C8 C9 . . . . -77.3(8) ?
    Cu1 N1 C8 C9 . . . . 98.9(6) ?
    C7 N1 C8 C10 . . . . 47.3(9) ?
    Cu1 N1 C8 C10 . . . . -136.5(5) ?
    C7 N1 C8 C11 . . . . 166.2(6) ?
    Cu1 N1 C8 C11 . . . . -17.6(7) ?
    N1 C8 C9 O4 . . . . 59.8(8) ?
    C10 C8 C9 O4 . . . . -64.2(9) ?
    C11 C8 C9 O4 . . . . 175.3(6) ?
    N1 C8 C10 O5 . . . . 170.8(6) ?
    C9 C8 C10 O5 . . . . -66.3(8) ?
    C11 C8 C10 O5 . . . . 53.6(8) ?
    Cu1 O6 C11 C8 15_565 . . . -167.6(4) ?
    Cu1 O6 C11 C8 . . . . -43.2(6) ?
    N1 C8 C11 O6 . . . . 39.5(8) ?
    C9 C8 C11 O6 . . . . -77.8(7) ?
    C10 C8 C11 O6 . . . . 159.8(6) ?
loop_
    _geom_hbond_atom_site_label_D
    _geom_hbond_atom_site_label_H
    _geom_hbond_atom_site_label_A
    _geom_hbond_site_symmetry_A
    _geom_hbond_distance_DH
    _geom_hbond_distance_HA
    _geom_hbond_distance_DA
    _geom_hbond_angle_DHA
    O4 H4A O4 6_564 0.78 1.96 2.729(9) 171
loop_
    _platon_squeeze_void_nr
    _platon_squeeze_void_average_x
    _platon_squeeze_void_average_y
    _platon_squeeze_void_average_z
    _platon_squeeze_void_volume
    _platon_squeeze_void_count_electrons
    _platon_squeeze_void_content
    1 -0.007 -0.005 -0.006 3131 749 ' '
_platon_squeeze_details
;
;
data_New_Global_Publ_Block
_journal_date_recd_electronic     2013-12-11
_journal_date_accepted     2014-01-13
_journal_name_full     'Acta Crystallographica, Section E'
_journal_year     2014
_journal_volume     70
_journal_issue      2
_journal_page_first     m54
_journal_page_last     m55
_journal_paper_category     QM
_journal_paper_doi     10.1107/S1600536814000798
_journal_coeditor_code     HB7174
_publ_contact_author_name     'Kokozay, Vladimir N.'
_publ_contact_author_address
;
Department of Inorganic Chemistry
Taras Shevchenko National University of Kyiv
64\13 Volodymyrska St.
Kyiv 01601
Ukraine
;
_publ_contact_author_email     kokozay@univ.kiev.ua
_publ_contact_author_fax     '+380 44 286 2467'
_publ_contact_author_phone     '+380 44 235 4371'
_publ_section_title
;\
Tetrakis(\m~3~-2-{[1,1-bis(hydroxymethyl)-2-oxidoethyl]iminomethyl}-6-\
nitrophenolato)tetracopper(II)
;
loop_
    _publ_author_name
    _publ_author_footnote
    _publ_author_address
    'Chygorin, Eduard N.' .
;
Department of Inorganic Chemistry, Taras Shevchenko National University of Kyiv,
64\13 Volodymyrska St, Kyiv 01601, Ukraine
;
    'Smal, Yuri O.' .
;
Department of Inorganic Chemistry, Taras Shevchenko National University of Kyiv,
64\13 Volodymyrska St, Kyiv 01601, Ukraine
;
    'Kokozay, Vladimir N.' .
;
Department of Inorganic Chemistry, Taras Shevchenko National University of Kyiv,
64\13 Volodymyrska St, Kyiv 01601, Ukraine
;
    'Omelchenko, Irina V.' .
;
STC `Institute for Single Crystals', National Academy of Sciences of Ukraine,
60 Lenina Avenue, Kharkiv 61001, Ukraine
;
_iucr_refine_instructions_details
;
TITL KOKO516LT in I4(1)/a
REM I4(1)/a (#88 in standard setting)
CELL 0.71073  20.558713  20.558713  18.009683  90.0000  90.0000  90.0000
ZERR    4.00   0.001442   0.001442   0.002027   0.0000   0.0000   0.0000
LATT  2
SYMM -x+1/2,-y, z+1/2
SYMM -y+3/4, x+1/4, z+1/4
SYMM  y+3/4,-x+3/4, z+3/4
SFAC C H N O Cu
UNIT 176 192 32 96 16
acta
omit 0 50
omit  4   4   0
omit  0   1   3
omit -1   2   3
omit -2   4   0
omit  0   2   2
omit -4   6   0
omit  1   2   3
omit -7   8   1
omit  6   6   0
omit  3   3   2
omit -1   4   1
omit -1   3   6
omit -6   8   0
omit  6   7   1
omit -5   6   1
conf
size 0.3 0.4 0.4
L.S. 4
BOND $h
temp -100
FMAP 2
PLAN 20
WGHT    0.060000
FVAR       1.02934
CU1   5   0.48941   0.66864   0.06732  11.00000   0.03366   0.03440 =
       0.05089  -0.00184  -0.00214   0.00094
O1    4   0.55364   0.60406   0.05244  11.00000   0.04395   0.02916 =
       0.06207  -0.01504  -0.00171  -0.00490
N1    3   0.44603   0.65385  -0.02760  11.00000   0.03864   0.03658 =
       0.04648  -0.00612  -0.00089  -0.00539
C1    1   0.52038   0.56932  -0.07160  11.00000   0.03213   0.04603 =
       0.06377  -0.00371   0.00710   0.00083
N2    3   0.65408   0.51528   0.05384  11.00000   0.05293   0.03809 =
       0.07144  -0.01680  -0.00418   0.01217
O2    4   0.63032   0.51005   0.11586  11.00000   0.05928   0.04038 =
       0.08367  -0.00431  -0.01894   0.00766
C2    1   0.56080   0.56904  -0.00627  11.00000   0.03409   0.02247 =
       0.08441  -0.00912   0.00265  -0.00075
O3    4   0.71442   0.50999   0.04357  11.00000   0.03232   0.07658 =
       0.11650  -0.02605  -0.00106   0.01271
C3    1   0.61406   0.52300  -0.00958  11.00000   0.03900   0.04106 =
       0.07127  -0.01761  -0.00179  -0.02327
O4    4   0.43580   0.73318  -0.16056  11.00000   0.08185   0.08770 =
       0.05885   0.00590   0.00588  -0.01408
AFIX   3
H4A   2   0.47280   0.74013  -0.16457  10.50000  -1.50000
H4C   2   0.41451   0.70137  -0.17688  10.50000  -1.50000
AFIX   0
C4    1   0.62757   0.48748  -0.07228  11.00000   0.03928   0.04519 =
       0.09795  -0.02426   0.00465  -0.00370
AFIX  43
H4B   2   0.66445   0.45965  -0.07276  11.00000  -1.20000
AFIX   0
O5    4   0.27759   0.70292  -0.07361  11.00000   0.03835   0.06509 =
       0.11628   0.00033  -0.01971   0.00096
AFIX 147
H5A   2   0.24300   0.68157  -0.07839  11.00000  -1.50000
AFIX   0
C5    1   0.58896   0.49134  -0.13421  11.00000   0.03720   0.05106 =
       0.09438  -0.03267   0.01988  -0.00435
AFIX  43
H5B   2   0.59908   0.46722  -0.17769  11.00000  -1.20000
AFIX   0
O6    4   0.42822   0.74078   0.07791  11.00000   0.01905   0.02884 =
       0.06277   0.00353  -0.00749   0.00176
C6    1   0.53526   0.53103  -0.13170  11.00000   0.04033   0.05378 =
       0.06220  -0.01586   0.00538  -0.01247
AFIX  43
H6A   2   0.50710   0.53204  -0.17350  11.00000  -1.20000
AFIX   0
C7    1   0.46595   0.61218  -0.07726  11.00000   0.04402   0.04772 =
       0.05136   0.00961  -0.00093  -0.01320
AFIX  43
H7A   2   0.44161   0.61013  -0.12204  11.00000  -1.20000
AFIX   0
C8    1   0.39060   0.69719  -0.04115  11.00000   0.03202   0.04310 =
       0.06710   0.00364  -0.01265   0.00547
C9    1   0.41210   0.75304  -0.09110  11.00000   0.04751   0.06281 =
       0.06210   0.00966  -0.01692  -0.01008
AFIX  23
H9A   2   0.37470   0.78259  -0.09893  11.00000  -1.20000
H9B   2   0.44649   0.77803  -0.06530  11.00000  -1.20000
AFIX   0
C10   1   0.33186   0.65938  -0.07372  11.00000   0.04103   0.06106 =
       0.07114  -0.00680  -0.00027   0.00548
AFIX  23
H10A  2   0.34155   0.64484  -0.12494  11.00000  -1.20000
H10B  2   0.32226   0.62064  -0.04297  11.00000  -1.20000
AFIX   0
C11   1   0.37119   0.72620   0.03587  11.00000   0.03029   0.04141 =
       0.05913  -0.00162   0.00320  -0.00046
AFIX  23
H11A  2   0.34535   0.76633   0.02852  11.00000  -1.20000
H11B  2   0.34402   0.69454   0.06332  11.00000  -1.20000
AFIX   0
HKLF 4
END
;
