# Supplementary material for: Tetra­kis(μ3-2-{[1,1-bis­(hy­droxy­meth­yl)-2-oxidoeth­yl]imino­meth­yl}-6-nitro­pheno­lato)tetra­copper(II)
Source: Acta Crystallogr Sect E Struct Rep Online. 2014 Jan 18;70(Pt 2):m54–5. doi: 10.1107/S1600536814000798 (PMC3998260; doi:10.1107/S1600536814000798)
Supplement: Supplementary file 2 [file e-70-00m54-Isup2.hkl]

# 

# h,k,l, Fc-squared, Fo-squared, sigma(Fo-squared) and status flag 

# 

data_I

_shelx_title ' KOKO516LT in I4(1)/a' 

_shelx_refln_list_code          4 

_shelx_F_calc_maximum      520.29 

_exptl_crystal_F_000      2704.00 

_reflns_d_resolution_high  0.8410 

 

loop_ 

 _symmetry_equiv_pos_as_xyz 

 'x, y, z' 

 '-x+1/2, -y, z+1/2' 

 '-y+3/4, x+1/4, z+1/4' 

 'y+3/4, -x+3/4, z+3/4' 

 'x+1/2, y+1/2, z+1/2' 

 '-x+1, -y+1/2, z+1' 

 '-y+5/4, x+3/4, z+3/4' 

 'y+5/4, -x+5/4, z+5/4' 

 '-x, -y, -z' 

 'x-1/2, y, -z-1/2' 

 'y-3/4, -x-1/4, -z-1/4' 

 '-y-3/4, x-3/4, -z-3/4' 

 '-x+1/2, -y+1/2, -z+1/2' 

 'x, y+1/2, -z' 

 'y-1/4, -x+1/4, -z+1/4' 

 '-y-1/4, x-1/4, -z-1/4' 

 

_cell_length_a    20.5587 

_cell_length_b    20.5587 

_cell_length_c    18.0097 

_cell_angle_alpha  90.000 

_cell_angle_beta   90.000 

_cell_angle_gamma  90.000 

 

_shelx_F_squared_multiplier     1.000 

 

loop_ 

 _refln_index_h 

 _refln_index_k 

 _refln_index_l 

 _refln_F_squared_calc 

 _refln_F_squared_meas 

 _refln_F_squared_sigma 

 _refln_observed_status 

   0   4   0    93544.34    99695.52   2052.79 o 

   2   4   0    76286.05    90813.34   2401.99 o 

  -2   6   0     7672.28     9913.77   1266.59 o 

   0   6   0    44289.26    51727.36   2214.18 o 

   2   6   0       10.76      179.32   1417.60 o 

   4   6   0    11655.99    12208.17   1881.96 o 

  -4   8   0   106946.65   129520.85   5004.08 o 

  -2   8   0    10769.39    12136.45   1575.22 o 

   0   8   0    30114.33    29601.64   3090.03 o 

   2   8   0     2464.08     2675.70   2818.21 o 

   4   8   0      579.52      695.59    744.67 o 

   6   8   0   141487.95   172828.48   6570.80 o 

   8   8   0    38638.86    52303.09   3766.74 o 

  -8  10   0    36040.20    38649.94   3777.13 o 

  -6  10   0     8427.24     7623.15   1753.60 o 

  -4  10   0       41.98       50.97    420.94 o 

  -2  10   0     8338.28     8367.81   1426.10 o 

   0  10   0      619.90      878.69    685.21 o 

   2  10   0    74513.73    70618.65   4764.35 o 

   4  10   0    23276.43    22844.91   1161.83 o 

   6  10   0     5872.87     5037.11   1451.58 o 

   8  10   0     1184.22      810.73    689.92 o 

  10  10   0     1421.46     2586.98   1035.36 o 

 -10  12   0    41260.94    51796.26   5256.07 o 

  -8  12   0     6273.88     7121.04   1829.10 o 

  -6  12   0     6933.42     6380.15   1898.00 o 

  -4  12   0       42.89      159.50    472.85 o 

  -2  12   0    65601.59    57757.36   4773.79 o 

   0  12   0    48070.60    43184.94   3770.52 o 

   2  12   0    75628.82    70290.20   5112.62 o 

   4  12   0     2099.01     1932.92    470.96 o 

   6  12   0      146.14     1350.59   1331.72 o 

   8  12   0     5885.64     5745.91   1533.69 o 

  10  12   0    10544.38    11395.55   2142.45 o 

  12  12   0    25464.73    31255.19   3867.73 o 

 -12  14   0    40047.02    45076.34   4921.02 o 

 -10  14   0    12488.44    15200.99   2643.61 o 

  -8  14   0    13424.44    15740.85   2976.77 o 

  -6  14   0     2460.90     1547.85   1040.08 o 

  -4  14   0    15622.16    15250.07   2917.31 o 

  -2  14   0     6096.30     4140.49   1785.69 o 

   0  14   0    28565.16    26168.06   3026.80 o 

   2  14   0    59409.54    61284.38   4754.91 o 

   4  14   0    14516.46    13218.99   2949.40 o 

   6  14   0     2466.40     3833.75   1378.91 o 

   8  14   0     4665.64     4245.25   1397.78 o 

  10  14   0       52.38       62.29    596.49 o 

  12  14   0     3397.30     3962.11   1391.18 o 

  14  14   0      113.88      427.55   1065.56 o 

 -14  16   0       21.44      290.69   1120.30 o 

 -12  16   0     8132.94     7461.76   2266.09 o 

 -10  16   0     9940.92    12340.31   2792.73 o 

  -8  16   0     5094.34     5221.15   2145.28 o 

  -6  16   0      969.41      686.15    807.90 o 

  -4  16   0     6189.72     4965.38   1679.98 o 

  -2  16   0      185.61       34.92    747.50 o 

   0  16   0      722.37      801.29   1008.93 o 

   2  16   0      715.19     1128.80    872.08 o 

   4  16   0     1476.38      880.57   1137.29 o 

   6  16   0     5978.67     7198.43   1325.11 o 

   8  16   0    17155.15    14131.66   3329.76 o 

  10  16   0     1128.82      640.85    816.40 o 

  12  16   0       24.14      130.25    764.49 o 

  14  16   0     1261.64     1846.09   1578.99 o 

  16  16   0      231.66      789.97   1499.71 o 

 -16  18   0     6002.87     5216.43   2393.50 o 

 -14  18   0     6319.69     8760.44   2854.08 o 

 -12  18   0       19.61       48.13   1058.95 o 

 -10  18   0      543.66      154.78   1108.03 o 

  -8  18   0     2041.56      471.90    823.95 o 

  -6  18   0    20103.26    19308.45   3503.42 o 

  -4  18   0    21061.44    19736.00   3561.94 o 

  -2  18   0    14140.46    16140.08   2825.77 o 

   0  18   0      290.50     1363.80    933.43 o 

   2  18   0      379.67      129.30    936.26 o 

   4  18   0     3688.57     4349.07   1535.58 o 

   6  18   0    10016.17    11973.17   2499.21 o 

   8  18   0    15803.21    15839.01   2637.95 o 

  10  18   0     1219.85     1696.03   1459.13 o 

  12  18   0      805.83      148.18   1262.82 o 

  14  18   0      842.71     1045.74    884.35 o 

  16  18   0      135.40      340.72   1031.58 o 

 -14  20   0     3071.15     1780.97   1545.02 o 

 -12  20   0     3720.66     3314.66   1430.82 o 

 -10  20   0        0.12       88.72    903.23 o 

  -8  20   0     1518.11     1682.81   1159.94 o 

  -6  20   0     9900.43     7919.50   2460.51 o 

  -4  20   0    27977.87    27781.03   4404.76 o 

  -2  20   0     6043.83     6546.26   1983.89 o 

   0  20   0     2244.86     2072.61   1210.91 o 

   2  20   0      179.13      523.81   1327.00 o 

   4  20   0      174.33      773.92   1360.97 o 

   6  20   0     2865.94     2834.26   1281.69 o 

   8  20   0     7515.21     7286.21   3097.58 o 

  10  20   0     2111.49     1406.28   1858.36 o 

  12  20   0      931.96      903.23   1505.38 o 

  14  20   0     2996.80     4142.38   1986.72 o 

 -10  22   0       30.36        3.78   1126.91 o 

  -8  22   0      689.01       16.04    981.56 o 

  -6  22   0      805.33       17.93   1017.43 o 

  -4  22   0      769.84     1145.78   1166.55 o 

  -2  22   0       32.03      117.98   1230.73 o 

   0  22   0     2215.10      268.99    849.43 o 

   2  22   0     3460.81     4500.08   1834.77 o 

   4  22   0     2236.26     3414.70   2250.04 o 

   6  22   0       11.04       79.28   1137.29 o 

   8  22   0      525.22      872.08    947.58 o 

  10  22   0      396.40     1592.21   2280.24 o 

  -4  24   0      116.30        0.00   1068.39 o 

  -2  24   0       44.18       37.75   1075.00 o 

   0  24   0      341.00      146.29    898.51 o 

   2  24   0     1456.20     2777.63   1854.59 o 

   4  24   0     9533.32    12311.99   3708.23 o 

  -2   3   1    11818.72    10186.54    178.38 o 

   0   3   1     1052.16     4212.22   2548.29 o 

   2   3   1    50213.31    60238.63   1802.68 o 

  -3   4   1     1682.96     2288.74    452.08 o 

   1   4   1      375.29      205.75    137.80 o 

   3   4   1   184563.44   238706.39   9566.45 o 

  -4   5   1   131948.89   165329.92   2963.56 o 

  -2   5   1    12012.86    14596.01   1290.19 o 

   0   5   1      478.32      621.97    441.70 o 

   2   5   1     6621.83     9041.69   2621.90 o 

   4   5   1    63349.34    72267.48   1906.49 o 

  -3   6   1     7987.18    11037.85   1066.50 o 

  -1   6   1     3942.37     4777.56    730.51 o 

   1   6   1     5014.11     4493.48    553.07 o 

   3   6   1     2906.27     6228.20   1197.69 o 

   5   6   1    40793.75    55155.28   2828.60 o 

  -6   7   1    44552.85    58357.62   2459.57 o 

  -4   7   1    50476.28    62124.36   4141.44 o 

  -2   7   1    15653.51    18325.00   1827.21 o 

   0   7   1      932.71     2474.67    998.55 o 

   2   7   1     1919.63     1025.92    498.33 o 

   4   7   1     2250.20     2074.49    433.21 o 

  -5   8   1    76931.98   105890.70   3746.92 o 

  -3   8   1    40444.84    52469.20   3057.94 o 

  -1   8   1    17774.37    18535.47   2071.66 o 

   1   8   1     2280.82     2866.35    523.81 o 

   3   8   1     1891.55     2284.96    593.66 o 

   5   8   1     5591.67     7401.35   1204.30 o 

   7   8   1      123.93      285.03    508.71 o 

  -8   9   1     4857.60     5364.61   1235.45 o 

  -6   9   1    44440.34    56635.17   2924.87 o 

  -4   9   1     8010.18     9301.24   1384.57 o 

  -2   9   1    11857.74    13950.45   1223.18 o 

   0   9   1    13314.75    13036.84   1748.88 o 

   2   9   1     6806.52     6535.88    521.93 o 

   4   9   1    25191.30    26475.74   1682.81 o 

   6   9   1    23962.37    25412.07   1845.15 o 

   8   9   1     1747.11     1793.24   1398.73 o 

  -9  10   1     1224.56     1240.17    655.95 o 

  -7  10   1     4157.74     4601.07   1026.86 o 

  -5  10   1       11.05        7.55    461.52 o 

  -3  10   1     6235.87     5855.39   1209.02 o 

  -1  10   1     1577.51      997.61    465.30 o 

   1  10   1    15322.84    14763.07   1537.47 o 

   3  10   1    21896.39    20465.56   1510.09 o 

   5  10   1      779.12      806.96    423.77 o 

   7  10   1      342.66      201.98    399.23 o 

   9  10   1      416.18     1084.44    548.35 o 

 -10  11   1    30882.95    37473.01   2984.33 o 

  -8  11   1     1534.90      739.95    568.17 o 

  -6  11   1     1513.13     1751.71    781.47 o 

  -4  11   1     4522.16     3536.45    832.44 o 

  -2  11   1     5319.72     4660.53    805.07 o 

   0  11   1      143.37     1228.84    621.97 o 

   2  11   1    38046.10    35060.63   2063.17 o 

   4  11   1    12335.02    11330.43   1444.03 o 

   6  11   1      153.33       19.82   1277.92 o 

   8  11   1     2095.54     2308.56    866.42 o 

  10  11   1     1347.40     1273.20    458.69 o 

 -11  12   1     3109.65     5477.87   1223.18 o 

  -9  12   1     3228.08     4349.07   1152.39 o 

  -7  12   1     4227.21     5061.65   1114.64 o 

  -5  12   1       46.58      172.72    590.82 o 

  -3  12   1    11899.75    12065.66   1511.04 o 

  -1  12   1    37722.93    34982.29   2516.20 o 

   1  12   1    45520.91    43261.39   2663.43 o 

   3  12   1     6880.08     6632.15   1548.79 o 

   5  12   1     9282.26     9054.91    938.15 o 

   7  12   1      178.77      439.82    752.22 o 

   9  12   1      512.27       60.40   1076.89 o 

  11  12   1     8973.75    10203.52   1678.09 o 

 -12  13   1    21667.59    25843.39   2533.18 o 

 -10  13   1    19160.84    24290.82   2489.77 o 

  -8  13   1     4056.46     4085.75   1108.03 o 

  -6  13   1      260.54        6.61    531.36 o 

  -4  13   1      279.73        6.61    537.97 o 

  -2  13   1     1194.07     1115.58    488.89 o 

   0  13   1    26040.02    23084.63   2069.77 o 

   2  13   1    38605.13    37852.42   2774.80 o 

   4  13   1     3355.28     2550.17    824.89 o 

   6  13   1     1539.44     1396.84    506.83 o 

   8  13   1     1737.82     1117.47    620.08 o 

  10  13   1      113.31      244.45    565.34 o 

  12  13   1      529.35      604.04    486.06 o 

 -13  14   1     4634.57     4838.91   1184.48 o 

 -11  14   1     7110.99     7984.63   1568.61 o 

  -9  14   1     4585.25     5067.31   1264.70 o 

  -7  14   1     4863.99     5596.79   1586.54 o 

  -5  14   1     3222.82     2616.24    977.79 o 

  -3  14   1    10574.63     9482.45   1157.11 o 

  -1  14   1     1543.24      534.20    653.12 o 

   1  14   1    24158.71    23604.67   2282.13 o 

   3  14   1     3492.33     3436.41    889.07 o 

   5  14   1       29.04       14.16    587.99 o 

   7  14   1     3195.84     3051.34    656.89 o 

   9  14   1       16.06      674.82    818.28 o 

  11  14   1     1099.80     1639.40   1024.98 o 

  13  14   1     1149.83      828.66    629.52 o 

 -14  15   1       52.73       49.08    877.74 o 

 -12  15   1    12383.02    13865.50   2089.59 o 

 -10  15   1    10400.60    12308.22   1914.99 o 

  -8  15   1      667.81     1761.15    802.24 o 

  -6  15   1      135.37      382.24    603.09 o 

  -4  15   1      445.68        0.94    576.67 o 

  -2  15   1      122.39       34.92   1002.33 o 

   0  15   1     2949.77     3322.21    922.10 o 

   2  15   1     8992.29     9797.69   1445.92 o 

   4  15   1     9525.03     9612.70   1422.32 o 

   6  15   1      377.35     1806.45    668.22 o 

   8  15   1     1794.11      567.23    864.53 o 

  10  15   1     3752.16     4566.15   1179.76 o 

  12  15   1      938.76      466.24   1137.29 o 

  14  15   1      330.40       85.89    701.25 o 

 -15  16   1     1581.68     2104.69   1110.86 o 

 -13  16   1     1257.29      200.09    641.79 o 

 -11  16   1     1978.84     3331.65   1097.65 o 

  -9  16   1     4984.97     5509.02   1280.75 o 

  -7  16   1       52.19       49.08    900.39 o 

  -5  16   1     1575.58      842.82    589.88 o 

  -3  16   1     1901.11      996.66    640.85 o 

  -1  16   1      113.26      209.53    649.34 o 

   1  16   1      127.49      153.84    571.95 o 

   3  16   1      108.14      646.51    956.08 o 

   5  16   1     1455.58     1557.29    981.56 o 

   7  16   1     8310.70     7268.28   1142.01 o 

   9  16   1     5600.53     6007.35   2275.52 o 

  11  16   1     1403.80     1159.00   1821.55 o 

  13  16   1        7.86        7.55   1198.64 o 

  15  16   1      310.81      851.32    909.83 o 

 -16  17   1     3338.87     4751.14   1344.93 o 

 -14  17   1     1446.44     1681.87    940.98 o 

 -12  17   1      912.43      994.78    790.91 o 

 -10  17   1       55.11      256.72    515.32 o 

  -8  17   1       37.05      139.68    500.22 o 

  -6  17   1     2647.23     3205.18   1012.71 o 

  -4  17   1    11284.48    12448.85   1696.97 o 

  -2  17   1      722.20     1149.56    735.23 o 

   0  17   1     2257.75     1523.31    533.25 o 

   2  17   1     2427.50     4677.52   1393.06 o 

   4  17   1     1128.01     1794.18    778.64 o 

   6  17   1     1209.13     1612.97   1127.85 o 

   8  17   1     8069.43     7427.78   1632.79 o 

  10  17   1      395.76      149.12    671.99 o 

  12  17   1      131.62     1071.22   1036.30 o 

  14  17   1     2169.50     2213.23   1105.20 o 

  16  17   1      163.83     1226.01    843.77 o 

 -15  18   1     1073.22      138.74    940.03 o 

 -13  18   1      169.67      585.16   1109.92 o 

 -11  18   1        1.21       16.99    598.38 o 

  -9  18   1      296.60      106.65   1129.74 o 

  -7  18   1     3303.78     2643.61    928.71 o 

  -5  18   1     5080.57     4880.44   1195.81 o 

  -3  18   1    10537.29    11769.30   1724.34 o 

  -1  18   1    11558.65    12680.08   1855.53 o 

   1  18   1     1031.83     1542.18    675.77 o 

   3  18   1     3345.78     4066.87    737.12 o 

   5  18   1     5371.51     5404.25   1516.70 o 

   7  18   1     3537.77     4888.93   1234.50 o 

   9  18   1     1724.02     2640.78    802.24 o 

  11  18   1      621.99     1243.94    793.74 o 

  13  18   1      182.92      321.84    564.40 o 

  15  18   1       86.07      688.04    864.53 o 

 -14  19   1     1749.46     1600.70    596.49 o 

 -12  19   1       71.24      212.36    801.29 o 

 -10  19   1       95.47      431.32   1965.95 o 

  -8  19   1      276.55        6.61   1086.32 o 

  -6  19   1     4887.91     4950.28   1329.83 o 

  -4  19   1    14271.96    12415.81   1914.05 o 

  -2  19   1     3802.57     3099.47   1131.63 o 

   0  19   1      190.34        7.55    598.38 o 

   2  19   1      430.80        5.66    521.93 o 

   4  19   1     1860.67     2260.42   1462.90 o 

   6  19   1     2795.54     3619.51   1478.95 o 

   8  19   1     8187.82     7996.90   2047.12 o 

  10  19   1     3705.18     2719.11    981.56 o 

  12  19   1       30.94        9.44   3936.63 o 

  14  19   1     1137.24     1330.77    880.57 o 

 -13  20   1     2678.28     1501.60   1556.34 o 

 -11  20   1     1775.45     2615.30   1198.64 o 

  -9  20   1     1120.49     1069.34   1225.06 o 

  -7  20   1     5147.24     4854.96   1451.58 o 

  -5  20   1     2587.02     1008.93    631.41 o 

  -3  20   1     4472.88     6037.55   1205.24 o 

  -1  20   1      295.46      810.73    726.73 o 

   1  20   1     1283.88     1849.87    698.42 o 

   3  20   1      486.29      861.70    910.78 o 

   5  20   1     1445.88     2395.39   1317.56 o 

   7  20   1     2422.68     2141.50   1240.17 o 

   9  20   1     2132.18     3436.41   1314.73 o 

  11  20   1        2.44       54.74    726.73 o 

  13  20   1      889.09       43.42    638.02 o 

 -12  21   1      365.44       11.33   1847.03 o 

 -10  21   1      297.59      477.57    919.27 o 

  -8  21   1      610.54     1531.80    789.97 o 

  -6  21   1      418.53       32.09    594.60 o 

  -4  21   1    10958.12    10353.59   1813.06 o 

  -2  21   1      637.55       47.19   1093.88 o 

   0  21   1      352.37      594.60    878.69 o 

   2  21   1     1101.05     2210.40   1196.75 o 

   4  21   1      470.39      912.66   1797.01 o 

   6  21   1       72.60        4.72    831.50 o 

   8  21   1     2052.97     1976.34   1707.35 o 

  10  21   1     1081.72      117.03    868.30 o 

  12  21   1        1.64      690.87   1075.00 o 

  -9  22   1      303.41      319.01    805.07 o 

  -7  22   1      569.79      947.58    785.25 o 

  -5  22   1        2.33       34.92   1530.86 o 

  -3  22   1      116.65      559.68   2870.12 o 

  -1  22   1      837.30     1071.22   1031.58 o 

   1  22   1     2730.84     2469.95   1516.70 o 

   3  22   1      759.84      396.40    850.37 o 

   5  22   1      237.01       71.73   1156.17 o 

   7  22   1        6.03        1.89   1242.05 o 

   9  22   1        1.62      416.22   1230.73 o 

  -8  23   1     3727.38     3695.01   1413.83 o 

  -6  23   1      636.24        4.72   1238.28 o 

  -4  23   1      225.65        5.66    648.40 o 

  -2  23   1      502.59      541.75   1494.99 o 

   0  23   1        2.12       72.67   1036.30 o 

   2  23   1     1445.79     2062.22   2924.87 o 

   4  23   1     4780.11     6412.24   2140.56 o 

   6  23   1       36.76      177.44    707.86 o 

   8  23   1      174.54       36.81    947.58 o 

  -3  24   1      262.58       63.24   1127.85 o 

  -1  24   1      356.59       27.37    904.17 o 

   1  24   1      130.48      602.15    942.87 o 

   3  24   1     2067.12     1607.31   2742.71 o 

   2   2   2     7001.91     6252.74    144.40 o 

  -1   3   2      817.69      865.47    841.88 o 

   1   3   2    59852.74    46576.99    499.28 o 

  -2   4   2     7842.80     8610.37    814.51 o 

   0   4   2      908.69      981.56    175.55 o 

   2   4   2   152279.98   185415.12   9324.84 o 

   4   4   2    22672.30    32529.33   3058.89 o 

  -3   5   2      527.94      151.95    341.66 o 

  -1   5   2    24943.04    32869.11   2978.66 o 

   1   5   2     6271.49     6962.48   1091.99 o 

   3   5   2   120124.53   152642.30   4793.61 o 

   5   5   2    62237.85    77532.05   7760.00 o 

  -4   6   2     1246.88     1704.52    655.00 o 

  -2   6   2      609.54      789.97    383.19 o 

   0   6   2    58479.46    68529.05   3408.10 o 

   2   6   2     2957.97     2342.53    688.04 o 

   4   6   2     8942.82     8980.35    544.58 o 

   6   6   2     2949.51     5886.54    750.33 o 

  -5   7   2    77928.88    98322.29   6709.54 o 

  -3   7   2     1237.52     1251.49    544.58 o 

  -1   7   2     2607.56     3597.80    700.31 o 

   1   7   2        1.93      132.13    266.15 o 

   3   7   2       34.40      115.14    951.36 o 

   5   7   2      239.37      365.25    465.30 o 

   7   7   2    54729.48    66565.93   3037.18 o 

  -6   8   2     2446.71     4413.25    683.32 o 

  -4   8   2    38178.41    43769.16   2359.52 o 

  -2   8   2     6320.29     7325.85    995.72 o 

   0   8   2     9315.80     9969.46    942.87 o 

   2   8   2    32362.08    28931.53    992.89 o 

   4   8   2     7444.21     7707.15   1138.23 o 

   6   8   2    37678.39    42070.31   2469.95 o 

   8   8   2    29743.39    38581.04   2624.73 o 

  -7   9   2    38835.37    45328.33   4022.52 o 

  -5   9   2    47204.37    53799.02   3982.88 o 

  -3   9   2    33616.11    40555.49   4189.57 o 

  -1   9   2      438.21        9.44    335.05 o 

   1   9   2    15831.81    14410.08    960.80 o 

   3   9   2      356.27       88.72    379.41 o 

   5   9   2      326.55       65.12    877.74 o 

   7   9   2       57.75       86.83    505.88 o 

   9   9   2     5864.82     7793.98   1207.13 o 

  -8  10   2      697.48      522.87    386.02 o 

  -6  10   2    11145.43    13035.90   1390.23 o 

  -4  10   2     8635.59     9358.81   1123.13 o 

  -2  10   2     3841.30     3716.72    802.24 o 

   0  10   2     1030.76      950.42    409.61 o 

   2  10   2      323.07      403.01    408.67 o 

   4  10   2     4359.61     4712.44    727.68 o 

   6  10   2     9985.78     8609.43   1776.25 o 

   8  10   2     3234.53     3105.13    797.52 o 

  10  10   2     4398.43     4060.27    926.82 o 

  -9  11   2    13407.83    16010.78   1962.18 o 

  -7  11   2     1369.26     1189.20    511.54 o 

  -5  11   2      498.39      302.02    579.50 o 

  -3  11   2     3922.98     3531.73    682.37 o 

  -1  11   2     7875.66     7630.70   1179.76 o 

   1  11   2    21489.46    22231.43   1758.32 o 

   3  11   2    37041.16    37818.44   1669.60 o 

   5  11   2     5502.83     6849.23    722.96 o 

   7  11   2     1738.84     1046.68    420.94 o 

   9  11   2      504.83      171.77    549.30 o 

  11  11   2     4433.24     4554.82   1065.56 o 

 -10  12   2     5296.20     5399.53   1184.48 o 

  -8  12   2     3480.87     3791.28    872.08 o 

  -6  12   2     8247.25     9847.71   1567.67 o 

  -4  12   2    16847.48    18587.38   2121.68 o 

  -2  12   2    17971.22    17234.90   1478.01 o 

   0  12   2    15771.30    14646.03   1276.97 o 

   2  12   2     3767.87     3768.63    853.20 o 

   4  12   2     8957.77    10123.30    956.08 o 

   6  12   2    11820.95     9256.88   1502.54 o 

   8  12   2    10974.70     9564.56   1384.57 o 

  10  12   2      814.63      724.85    657.84 o 

  12  12   2     3180.18     2290.63    891.90 o 

 -11  13   2    11613.09    14822.53   2160.38 o 

  -9  13   2    12401.04    13103.85   1738.50 o 

  -7  13   2     1156.57     1007.99    541.75 o 

  -5  13   2      383.12      751.27   1376.07 o 

  -3  13   2      846.93      209.53   1111.81 o 

  -1  13   2     8346.07     8288.53   1176.93 o 

   1  13   2    66770.81    68631.93   3390.16 o 

   3  13   2     2424.01     2318.94    457.75 o 

   5  13   2     2738.33     1981.06    631.41 o 

   7  13   2      334.49      482.29    703.14 o 

   9  13   2     1847.70     1947.08    789.97 o 

  11  13   2      764.21      593.66    917.38 o 

  13  13   2     8302.05    11200.19   1683.76 o 

 -12  14   2      242.32      772.98    604.04 o 

 -10  14   2      559.84      380.36    548.35 o 

  -8  14   2     2756.33     2929.58    902.28 o 

  -6  14   2     6353.91     7654.29   1414.77 o 

  -4  14   2     7901.27     8573.56   1389.29 o 

  -2  14   2     8774.63     7957.26   1329.83 o 

   0  14   2     1149.90     1256.21    647.45 o 

   2  14   2       21.92      109.48    453.03 o 

   4  14   2     2829.79     2753.09    779.59 o 

   6  14   2     2112.14     2413.32    516.26 o 

   8  14   2       69.66        0.94    446.42 o 

  10  14   2     3674.87     3604.41   1045.74 o 

  12  14   2      140.53        8.49    897.56 o 

  14  14   2      662.15     1202.41    885.29 o 

 -13  15   2     2353.79     3239.15   1051.40 o 

 -11  15   2     9727.09    10756.60   1699.80 o 

  -9  15   2     6878.27     7360.77   1392.12 o 

  -7  15   2      486.71      276.54    504.94 o 

  -5  15   2      344.25      246.33    563.45 o 

  -3  15   2      849.54       13.21    453.97 o 

  -1  15   2     2928.11     2426.53    899.45 o 

   1  15   2     7520.78     6563.25   1227.90 o 

   3  15   2    12213.33    14038.22   1943.30 o 

   5  15   2      118.07       39.64    681.43 o 

   7  15   2     3973.13     3435.47   1038.19 o 

   9  15   2     7879.90     7932.72   1391.18 o 

  11  15   2     2250.65     2818.21    948.53 o 

  13  15   2     2019.70     1825.33    953.25 o 

  15  15   2      137.60        2.83   1280.75 o 

 -14  16   2     3854.91     4297.16   1286.41 o 

 -12  16   2      515.72      134.02   1345.87 o 

 -10  16   2      184.96       49.08    639.90 o 

  -8  16   2      115.93       22.65    489.84 o 

  -6  16   2      103.36      562.51   1690.36 o 

  -4  16   2     1899.15     2286.85    794.69 o 

  -2  16   2      256.88      482.29    567.23 o 

   0  16   2     2958.09     2788.96   1032.53 o 

   2  16   2     7947.87     9179.49   1494.05 o 

   4  16   2      204.73       31.15   1697.91 o 

   6  16   2      722.09     1407.22    804.13 o 

   8  16   2       40.49      232.18    554.02 o 

  10  16   2     1076.93      269.93    800.35 o 

  12  16   2     2004.99     2020.70    931.54 o 

  14  16   2     4820.99     5112.62   1313.78 o 

  16  16   2     5849.30     7944.04   1547.85 o 

 -15  17   2       62.64       32.09    755.99 o 

 -13  17   2      167.76        1.89    796.58 o 

 -11  17   2      264.54       88.72    615.36 o 

  -9  17   2       15.35       69.84   2242.49 o 

  -7  17   2      244.36      873.97    838.10 o 

  -5  17   2     5687.19     4759.63   1195.81 o 

  -3  17   2    21204.25    21303.67   2455.79 o 

  -1  17   2     1687.54      577.61    683.32 o 

   1  17   2     1085.74     1584.66    490.78 o 

   3  17   2       50.19       30.20    627.63 o 

   5  17   2      655.26      225.57   1512.93 o 

   7  17   2     1066.07     1171.27    804.13 o 

   9  17   2     4974.59     4262.24   1844.20 o 

  11  17   2     2194.53     2613.41   1142.01 o 

  13  17   2       37.97        4.72    590.82 o 

  15  17   2       68.24      235.95    604.98 o 

  17  17   2      671.26       16.04    670.10 o 

 -16  18   2     1125.57     1666.77    711.63 o 

 -14  18   2       94.71     1128.80   1386.46 o 

 -12  18   2      420.59       33.03   1603.53 o 

 -10  18   2      413.61      134.96    582.33 o 

  -8  18   2     1553.66     1446.86    953.25 o 

  -6  18   2      108.23       16.04    666.33 o 

  -4  18   2      110.65       26.43    628.58 o 

  -2  18   2     1162.52      847.54    783.36 o 

   0  18   2    11940.27    11774.97   1914.05 o 

   2  18   2     4949.26     5892.20   1534.63 o 

   4  18   2     8573.31     7432.50   1465.74 o 

   6  18   2      203.29       59.46   1192.03 o 

   8  18   2      563.32       54.74    725.79 o 

  10  18   2       11.52        7.55   1809.28 o 

  12  18   2      656.00      650.28   1026.86 o 

  14  18   2     4087.56     4362.29   1009.88 o 

  16  18   2     1972.36     3522.30   1343.98 o 

 -15  19   2     1637.65     1158.05    910.78 o 

 -13  19   2     1459.98     2249.10   1049.52 o 

 -11  19   2       15.95       86.83    850.37 o 

  -9  19   2      484.70      220.85    566.29 o 

  -7  19   2     1060.73       92.49    714.46 o 

  -5  19   2      741.66      538.92   1370.41 o 

  -3  19   2     4858.31     4539.72   1216.57 o 

  -1  19   2     3076.73     2536.02   1067.45 o 

   1  19   2     3841.55     4933.29   1295.85 o 

   3  19   2       83.29      135.91   1490.27 o 

   5  19   2     2466.24     2079.21    818.28 o 

   7  19   2     5044.86     6119.66   2603.97 o 

   9  19   2     9486.30    12576.26   3239.15 o 

  11  19   2      525.98     1285.47    810.73 o 

  13  19   2      294.17       51.91    836.22 o 

  15  19   2      997.61      987.22    958.91 o 

 -12  20   2     1731.71     2082.04   1249.60 o 

 -10  20   2     5827.52     5250.41   1431.76 o 

  -8  20   2     4298.71     5360.84   1354.37 o 

  -6  20   2      734.06      119.86    972.12 o 

  -4  20   2     4717.52     4692.62   1241.11 o 

  -2  20   2      203.30       53.80    671.05 o 

   0  20   2      470.73      324.67   1410.05 o 

   2  20   2     3023.93     2101.86    896.62 o 

   4  20   2     2620.82     4296.22   1219.40 o 

   6  20   2       43.46       34.92    949.47 o 

   8  20   2      124.59       78.34   2546.40 o 

  10  20   2      955.77      259.55    909.83 o 

  12  20   2       25.09       40.58   1094.82 o 

 -11  21   2      884.03      497.39    777.70 o 

  -9  21   2      274.68      218.96    905.11 o 

  -7  21   2      749.15     1226.01    896.62 o 

  -5  21   2     2944.75     2580.37   1234.50 o 

  -3  21   2     7436.91     6863.38   1661.10 o 

  -1  21   2       18.81       55.68   1224.12 o 

   1  21   2      400.17        7.55    661.61 o 

   3  21   2      554.66       77.39    989.11 o 

   5  21   2      127.58      640.85    838.10 o 

   7  21   2      165.23       17.93   1778.14 o 

   9  21   2     1490.56     2401.99   1652.61 o 

  11  21   2       13.70       10.38   1339.27 o 

 -10  22   2     2167.38      873.02    922.10 o 

  -8  22   2     4030.57     4727.54   1848.92 o 

  -6  22   2      244.01      235.95    913.61 o 

  -4  22   2     2843.57     1598.81    682.37 o 

  -2  22   2      491.39      327.50    667.27 o 

   0  22   2     2458.49     3963.06   1197.69 o 

   2  22   2       18.69      144.40    671.05 o 

   4  22   2      294.63       99.10   1686.59 o 

   6  22   2      265.17       21.71    905.11 o 

   8  22   2     2278.30     1929.15   1815.89 o 

  10  22   2     1551.71      772.98    947.58 o 

  -7  23   2       97.21      436.98    609.70 o 

  -5  23   2       98.28      651.23    955.14 o 

  -3  23   2      217.89        9.44    709.74 o 

  -1  23   2      611.22      923.99   2220.78 o 

   1  23   2      158.19      606.87   1256.21 o 

   3  23   2     2936.00     2125.46   1351.54 o 

   5  23   2     2079.92     3048.50   1343.04 o 

   7  23   2        2.53       12.27    709.74 o 

  -4  24   2     2027.41      928.71   1330.77 o 

  -2  24   2     1392.11     1651.67    907.00 o 

   0  24   2       48.14      213.30   1084.44 o 

   2  24   2      174.17        7.55    684.26 o 

   4  24   2        0.17       18.88   1122.19 o 

  -2   3   3      698.44      846.60    314.29 o 

   0   3   3     1143.25     2383.12    455.86 o 

   2   3   3    10881.63    13395.49   1367.58 o 

  -3   4   3    17880.17    20373.07   1307.18 o 

  -1   4   3     4678.15     5593.96    621.03 o 

   1   4   3   163959.81   178748.06   2048.07 o 

   3   4   3    53837.76    58050.88   2633.23 o 

  -4   5   3      351.37      168.94    968.35 o 

  -2   5   3    34767.18    34688.77   2084.88 o 

   0   5   3    16257.83    17385.91    793.74 o 

   2   5   3    34272.57    34720.86   2434.08 o 

   4   5   3   174675.77   179008.55   3902.65 o 

  -5   6   3     3553.14     3524.18    536.08 o 

  -3   6   3     8775.16    12237.43   1103.31 o 

  -1   6   3    44832.29    50136.10   3692.18 o 

   1   6   3    25014.85    23430.07    833.38 o 

   3   6   3     5462.08     9247.44   1512.93 o 

   5   6   3      429.58      350.15    302.96 o 

  -6   7   3    29016.49    32738.86   2055.62 o 

  -4   7   3    31540.67    39092.59   4157.48 o 

  -2   7   3    18042.88    17695.48   2688.91 o 

   0   7   3    23454.96    19006.43    872.08 o 

   2   7   3    79649.90    80786.30   2426.53 o 

   4   7   3    15051.42    15812.58   1527.08 o 

   6   7   3    15073.74    18552.46   1677.15 o 

  -7   8   3     8551.49     9234.23   1030.64 o 

  -5   8   3    20987.15    22176.69   1604.48 o 

  -3   8   3     1460.17     1013.65    278.42 o 

  -1   8   3    17012.81    16515.72   1226.95 o 

   1   8   3    44728.32    46303.29   1653.55 o 

   3   8   3     3216.98     2665.32    728.62 o 

   5   8   3    27430.39    27373.30   1986.72 o 

   7   8   3    40963.82    44212.75   3362.79 o 

  -8   9   3     4768.39     4644.49    816.40 o 

  -6   9   3     3252.20     3451.51    797.52 o 

  -4   9   3    11635.86    13067.04   1394.01 o 

  -2   9   3     8141.61     8002.56    890.96 o 

   0   9   3      558.76      115.14    443.59 o 

   2   9   3    12935.64    11039.74    864.53 o 

   4   9   3     5712.22     5475.04   1357.20 o 

   6   9   3     7741.82     7449.49   1038.19 o 

   8   9   3    20690.83    20211.68   1659.22 o 

  -9  10   3    12185.77    13433.24   1582.77 o 

  -7  10   3     6542.04     6522.67   1090.10 o 

  -5  10   3    11430.62    13221.83   1650.72 o 

  -3  10   3    10726.79    12336.53   1267.54 o 

  -1  10   3     1315.81     1084.44    319.95 o 

   1  10   3     5241.69     4597.30    705.97 o 

   3  10   3     1440.18     1065.56    345.43 o 

   5  10   3    18124.03    16253.34   1518.59 o 

   7  10   3    25876.73    28718.23   2409.55 o 

   9  10   3     9513.58    10247.88   1486.50 o 

 -10  11   3      741.74      487.01    547.41 o 

  -8  11   3     6820.34     7265.44   1360.97 o 

  -6  11   3     5620.32     7371.15   1142.95 o 

  -4  11   3    25467.98    27676.27   2073.55 o 

  -2  11   3    25342.85    28249.16   1984.83 o 

   0  11   3     6318.03     5492.97   1000.44 o 

   2  11   3      298.78      346.38    279.37 o 

   4  11   3    18265.97    17434.05   1326.05 o 

   6  11   3     3833.12     3825.26    714.46 o 

   8  11   3    12462.09    11501.26   1484.61 o 

  10  11   3     8618.46    10051.57   1565.78 o 

 -11  12   3     6735.81     7221.09   1474.23 o 

  -9  12   3     2439.46     3006.03    993.83 o 

  -7  12   3     1269.04      583.27    429.43 o 

  -5  12   3    26660.16    28037.75   2210.40 o 

  -3  12   3     9417.44    11563.55   1410.05 o 

  -1  12   3     5537.63     4535.95   1123.13 o 

   1  12   3    24708.49    22293.72   1799.84 o 

   3  12   3      230.12       18.88    238.78 o 

   5  12   3     5513.37     6228.20   1088.21 o 

   7  12   3    19643.45    18088.11   1999.93 o 

   9  12   3     6158.40     6894.53   1310.01 o 

  11  12   3      431.82      947.58    731.45 o 

 -12  13   3     1248.46     1499.71   1140.12 o 

 -10  13   3     1609.41     2728.55    916.44 o 

  -8  13   3     9971.02     9308.79   1742.27 o 

  -6  13   3    16234.40    18442.04   1786.63 o 

  -4  13   3    23431.14    23757.57   1975.39 o 

  -2  13   3    26353.06    25916.06   2236.83 o 

   0  13   3    30460.59    29948.01   2536.02 o 

   2  13   3     2554.25     1721.51    753.16 o 

   4  13   3      940.37      288.81    524.76 o 

   6  13   3     4334.00     4004.58   2487.88 o 

   8  13   3     7101.77     6589.68   1343.98 o 

  10  13   3      878.09     1145.78   1577.11 o 

  12  13   3       14.56       12.27   1297.74 o 

 -13  14   3     1128.88     1232.62    551.18 o 

 -11  14   3     1656.61     1079.72    593.66 o 

  -9  14   3     2178.41     2089.59    856.04 o 

  -7  14   3     3543.06     3464.72    711.63 o 

  -5  14   3     1484.22     1476.12    618.20 o 

  -3  14   3     7479.23     8624.53   1351.54 o 

  -1  14   3     1780.83     1807.40    821.11 o 

   1  14   3    13609.11    13165.20   1637.51 o 

   3  14   3     4562.50     4340.58    940.03 o 

   5  14   3      127.40       14.16    350.15 o 

   7  14   3     5520.81     5638.32    864.53 o 

   9  14   3     1288.49     1509.15    751.27 o 

  11  14   3     1158.52      972.12   1073.11 o 

  13  14   3     5236.60     5828.02   1236.39 o 

 -14  15   3     2344.64     3597.80   1752.65 o 

 -12  15   3     1021.93      144.40    591.77 o 

 -10  15   3      719.36     1547.85    839.99 o 

  -8  15   3       60.47        4.72    707.86 o 

  -6  15   3      664.41      730.51    485.12 o 

  -4  15   3     4764.64     5950.72   1219.40 o 

  -2  15   3     6135.59     8005.39   2095.26 o 

   0  15   3     1114.64     1330.77    515.32 o 

   2  15   3       64.43        1.89    863.59 o 

   4  15   3     1877.38     1151.45    865.47 o 

   6  15   3       16.04       65.12    648.40 o 

   8  15   3      235.64      126.47   1607.31 o 

  10  15   3     1607.99     1998.99   1100.48 o 

  12  15   3      837.49       58.52    962.69 o 

  14  15   3     1373.17     1684.70   1633.73 o 

 -15  16   3     2276.46     2887.11    964.57 o 

 -13  16   3       24.55       70.79    695.59 o 

 -11  16   3     1156.09      911.72    584.22 o 

  -9  16   3     2766.93     1711.13    685.21 o 

  -7  16   3        4.17        7.55    749.38 o 

  -5  16   3     2518.02     2996.59    953.25 o 

  -3  16   3    10061.09     9572.12   1426.10 o 

  -1  16   3     1210.39      893.79    602.15 o 

   1  16   3    24467.90    24794.82   2308.56 o 

   3  16   3    13761.38    13194.46   1948.97 o 

   5  16   3       38.20      282.20    741.83 o 

   7  16   3       12.39       23.60   2134.90 o 

   9  16   3     2039.00     1669.60    772.98 o 

  11  16   3      217.18      129.30    555.90 o 

  13  16   3     4757.75     6833.18   1315.67 o 

  15  16   3     7423.57     9347.49   1793.24 o 

 -16  17   3      855.55     1021.20    934.37 o 

 -14  17   3     1656.47     1386.46    712.58 o 

 -12  17   3      672.09       98.16   2222.67 o 

 -10  17   3     1152.87     1724.34    809.79 o 

  -8  17   3     1564.99     1674.32    788.08 o 

  -6  17   3       52.61        0.00    727.68 o 

  -4  17   3     1425.79     1734.72    824.89 o 

  -2  17   3     1030.98     1367.58    823.95 o 

   0  17   3     7095.82     6987.02   1174.10 o 

   2  17   3    10381.62    12117.57   1549.73 o 

   4  17   3     8101.99     6838.84   2624.73 o 

   6  17   3     2009.93     1962.18    615.36 o 

   8  17   3      125.38       21.71    628.58 o 

  10  17   3     3969.92     4950.28   1236.39 o 

  12  17   3     1087.24     1094.82    960.80 o 

  14  17   3     4575.38     4742.64   1333.60 o 

  16  17   3     2451.21     1348.70   2312.33 o 

 -15  18   3       72.53      414.33    739.95 o 

 -13  18   3        0.40       20.76    584.22 o 

 -11  18   3      918.18     1465.74    991.00 o 

  -9  18   3      605.76     1519.53    846.60 o 

  -7  18   3     2036.20     1180.71    616.31 o 

  -5  18   3       26.38      118.92    793.74 o 

  -3  18   3     1664.19     1140.12   1074.06 o 

  -1  18   3      127.98      531.36   1458.19 o 

   1  18   3     4111.07     4554.82   1055.18 o 

   3  18   3     2796.94     3514.75   1128.80 o 

   5  18   3     2175.08     1892.34    656.89 o 

   7  18   3       54.18       45.30    554.02 o 

   9  18   3      688.60     1385.51   1173.16 o 

  11  18   3        3.89       90.61    593.66 o 

  13  18   3     4324.19     4558.60   1354.37 o 

  15  18   3     4330.63     5662.86   1432.70 o 

 -14  19   3     1596.35      926.82    793.74 o 

 -12  19   3     2503.88     2870.12   1073.11 o 

 -10  19   3     3948.39     4033.84   1363.80 o 

  -8  19   3     5952.65     7314.52   1594.09 o 

  -6  19   3       88.84       51.91   1805.51 o 

  -4  19   3      639.17      907.94    837.16 o 

  -2  19   3      342.41      423.77    695.59 o 

   0  19   3    16168.27    15362.39   2088.65 o 

   2  19   3     3600.19     4496.31   1284.52 o 

   4  19   3     6519.01     7467.42   1562.00 o 

   6  19   3     1125.88      402.06   1144.84 o 

   8  19   3     2980.80     1772.47    805.07 o 

  10  19   3      155.22     2106.58   1291.13 o 

  12  19   3       86.29       43.42    915.50 o 

  14  19   3      415.83       35.86    930.60 o 

 -13  20   3       67.56     1280.75    873.02 o 

 -11  20   3     1045.80     1135.40   1462.90 o 

  -9  20   3     2530.17     3733.71   1199.58 o 

  -7  20   3      225.87      177.44   1939.53 o 

  -5  20   3      772.14      821.11    559.68 o 

  -3  20   3     6679.86     5741.19   1431.76 o 

  -1  20   3       17.80        3.78    827.72 o 

   1  20   3     1798.84     2577.54   1225.06 o 

   3  20   3     1242.16     1914.05   1458.19 o 

   5  20   3      142.87       18.88    890.01 o 

   7  20   3       79.87       10.38    759.77 o 

   9  20   3     3386.47     4520.85   1459.13 o 

  11  20   3      190.62      941.92    723.90 o 

  13  20   3      184.71      691.81   1712.07 o 

 -12  21   3     1861.56     1845.15   1020.26 o 

 -10  21   3     7684.69     8977.51   1945.19 o 

  -8  21   3     1866.45     1864.97   1053.29 o 

  -6  21   3     2033.29     1325.11    605.93 o 

  -4  21   3      118.91      270.87   2173.59 o 

  -2  21   3      558.70       46.25    609.70 o 

   0  21   3       29.24      170.83   1003.27 o 

   2  21   3      625.88      547.41    582.33 o 

   4  21   3      463.21     1346.82   1122.19 o 

   6  21   3      165.70      166.11   1280.75 o 

   8  21   3     1155.54     2198.13   1200.53 o 

  10  21   3     1302.10      917.38   1725.28 o 

  12  21   3      599.29      907.00    774.87 o 

  -9  22   3     1688.98     2155.66    841.88 o 

  -7  22   3      580.27      776.76    936.26 o 

  -5  22   3      208.41      316.18   1195.81 o 

  -3  22   3     5112.79     4076.31   1146.73 o 

  -1  22   3     2263.43     1750.77   3305.22 o 

   1  22   3       73.73      243.50   1064.62 o 

   3  22   3      358.42      543.63    794.69 o 

   5  22   3       44.79      337.88   1230.73 o 

   7  22   3     1592.14      352.04   2049.95 o 

   9  22   3     3200.29     4090.47   1353.42 o 

  -6  23   3       28.33       64.18    850.37 o 

  -4  23   3     2989.44     4078.20   1267.54 o 

  -2  23   3      143.57       54.74    588.94 o 

   0  23   3        7.35      137.80    748.44 o 

   2  23   3       88.07       14.16   2412.38 o 

   4  23   3      654.60     1235.45   1866.85 o 

   6  23   3     1169.00     1108.98    679.54 o 

  -3  24   3     1975.20     2519.03   1091.04 o 

  -1  24   3       64.83        5.66    940.03 o 

   1  24   3      473.04      683.32   1434.59 o 

   3  24   3      257.23        4.72    785.25 o 

   0   0   4    44484.82    53238.40   2009.37 o 

   1   1   4    45282.97    48669.42   2222.67 o 

   0   2   4     8208.98    10731.11    431.32 o 

   2   2   4      885.64     1191.09    288.81 o 

  -1   3   4    12598.14    12700.84    916.44 o 

   1   3   4    18293.54    16581.79    701.25 o 

   3   3   4      297.02      713.52    713.52 o 

  -2   4   4     7302.63     6500.96    705.97 o 

   0   4   4    15679.31    15646.47   1022.15 o 

   2   4   4    40140.40    39820.26   1695.08 o 

   4   4   4     4638.65     7179.56    897.56 o 

  -3   5   4      852.23      604.04    299.19 o 

  -1   5   4    47042.88    43623.81   1104.26 o 

   1   5   4     4645.45     3199.51    605.93 o 

   3   5   4   122923.61   113614.83   4709.61 o 

   5   5   4    16778.43    14571.47   1167.49 o 

  -4   6   4     6765.64     6798.26    684.26 o 

  -2   6   4     5065.77     5454.27    851.32 o 

   0   6   4       95.85      163.28    342.60 o 

   2   6   4      711.06       74.56    239.73 o 

   4   6   4     1219.33      166.11    599.32 o 

   6   6   4     8360.29     8665.11   1031.58 o 

  -5   7   4      837.02      899.45    524.76 o 

  -3   7   4      607.33      611.59    283.14 o 

  -1   7   4    29866.62    26327.56   2807.83 o 

   1   7   4    58573.43    50138.93   1207.13 o 

   3   7   4    63733.54    56743.71   2211.35 o 

   5   7   4    11160.36    11670.20   1233.56 o 

   7   7   4     6242.98     7449.49   1024.98 o 

  -6   8   4        8.20        8.49    408.67 o 

  -4   8   4     8538.76     8333.84    970.24 o 

  -2   8   4      367.31      574.78    524.76 o 

   0   8   4     7446.40     6912.46    632.35 o 

   2   8   4      402.46      155.73    363.37 o 

   4   8   4    21479.75    20453.29   2699.29 o 

   6   8   4    49338.91    49297.05   3335.42 o 

   8   8   4     2087.85     2603.97    673.88 o 

  -7   9   4        3.11        8.49    680.49 o 

  -5   9   4    16985.55    17601.10   1611.08 o 

  -3   9   4     2652.01     3007.92    624.80 o 

  -1   9   4      395.25      640.85    681.43 o 

   1   9   4      810.88      714.46    127.41 o 

   3   9   4     6025.40     4908.75   1185.42 o 

   5   9   4    30895.69    28703.13   2520.91 o 

   7   9   4    49095.21    52340.84   3944.18 o 

   9   9   4    26190.42    28969.29   2313.28 o 

  -8  10   4     1347.36     1530.86   1054.23 o 

  -6  10   4     1883.07     1887.62   1155.22 o 

  -4  10   4      802.36      754.10    407.73 o 

  -2  10   4     1355.14     1056.12   1305.29 o 

   0  10   4      234.27      211.41    345.43 o 

   2  10   4       11.63       15.10    260.49 o 

   4  10   4        0.77       15.10    798.46 o 

   6  10   4      667.67     1007.04    463.41 o 

   8  10   4        0.60       11.33   1460.07 o 

  10  10   4     1119.41      702.19    462.47 o 

  -9  11   4      102.31       67.95    834.33 o 

  -7  11   4     1206.71      688.04   1023.09 o 

  -5  11   4    36724.80    43013.17   4041.39 o 

  -3  11   4    34942.05    36127.14   3712.00 o 

  -1  11   4    11611.03    11177.53   1138.23 o 

   1  11   4    14989.60    14696.06   1254.32 o 

   3  11   4        7.50      121.75    297.30 o 

   5  11   4    23705.86    24274.78   3493.98 o 

   7  11   4    46630.23    45524.64   2827.65 o 

   9  11   4    70438.34    75408.48   3846.97 o 

  11  11   4     9181.36    11741.93   1599.76 o 

 -10  12   4      811.74     1008.93    646.51 o 

  -8  12   4     7501.55     8726.46   1415.71 o 

  -6  12   4      419.99      511.54    492.67 o 

  -4  12   4     1546.46     1814.95    731.45 o 

  -2  12   4     2346.60     2327.43    808.84 o 

   0  12   4     6528.44     6536.82    857.92 o 

   2  12   4     2686.92     2400.11    453.03 o 

   4  12   4      347.40      695.59    318.06 o 

   6  12   4      782.44     1202.41    724.85 o 

   8  12   4      151.71      211.41    459.64 o 

  10  12   4     3787.03     3069.27    981.56 o 

  12  12   4     2197.25     1677.15    704.08 o 

 -11  13   4     1451.33      816.40    470.02 o 

  -9  13   4       60.44        3.78    523.81 o 

  -7  13   4     6707.26     9906.22   1344.93 o 

  -5  13   4    44871.52    53540.42   7485.35 o 

  -3  13   4    42176.45    46447.69   3378.84 o 

  -1  13   4    24277.85    23678.29   2476.56 o 

   1  13   4      298.41      353.93   1050.46 o 

   3  13   4     1906.68     1794.18    388.85 o 

   5  13   4     2831.59     2850.30    547.41 o 

   7  13   4    17919.28    19627.46   2347.25 o 

   9  13   4     6417.70     5828.02   1135.40 o 

  11  13   4      156.16      565.34    548.35 o 

  13  13   4      703.11      723.90   1136.35 o 

 -12  14   4      736.09       83.06    638.02 o 

 -10  14   4      624.04      163.28    509.66 o 

  -8  14   4       93.39       13.21    880.57 o 

  -6  14   4      147.23       83.06    998.55 o 

  -4  14   4       90.41       34.92    469.07 o 

  -2  14   4     3443.97     3724.27    860.75 o 

   0  14   4     1201.89     1678.09    728.62 o 

   2  14   4     4417.07     4490.65    939.09 o 

   4  14   4     4970.33     5056.93    696.53 o 

   6  14   4        0.07       16.04    504.94 o 

   8  14   4      770.98      504.94    514.38 o 

  10  14   4        0.22       19.82    593.66 o 

  12  14   4      242.13      436.04    667.27 o 

  14  14   4      160.66       21.71   1303.40 o 

 -13  15   4      248.33      474.74    868.30 o 

 -11  15   4      193.06      965.52    811.68 o 

  -9  15   4     6190.85     4518.02   1076.89 o 

  -7  15   4      185.51      104.76    539.86 o 

  -5  15   4     2089.05     2108.47    923.05 o 

  -3  15   4    22506.82    26256.78   2374.62 o 

  -1  15   4     1270.58     1134.46    501.16 o 

   1  15   4    22028.09    22127.61   2097.14 o 

   3  15   4    13137.64    10774.53   2294.40 o 

   5  15   4      569.07      773.92    499.28 o 

   7  15   4      312.88      465.30    587.99 o 

   9  15   4     2780.05     1719.62    998.55 o 

  11  15   4      776.60       48.13    734.28 o 

  13  15   4     5028.62     5845.01   1665.82 o 

  15  15   4    10704.54    14741.36   2169.82 o 

 -14  16   4       13.21       32.09    510.60 o 

 -12  16   4       14.65      455.86    649.34 o 

 -10  16   4      129.82       75.50    575.72 o 

  -8  16   4     1842.98     1187.31   1367.58 o 

  -6  16   4      294.95      718.24    753.16 o 

  -4  16   4      716.84      992.89    783.36 o 

  -2  16   4        9.18       18.88    819.23 o 

   0  16   4       48.79      104.76    897.56 o 

   2  16   4       43.92       38.70   1050.46 o 

   4  16   4      112.10      252.94    653.12 o 

   6  16   4     1289.74     1593.15    816.40 o 

   8  16   4       71.84       34.92    795.63 o 

  10  16   4      122.66        0.94    699.36 o 

  12  16   4       66.33        2.83    901.34 o 

  14  16   4       83.06        0.94    850.37 o 

  16  16   4       44.90      706.91    812.62 o 

 -15  17   4     1064.69     1158.05    845.65 o 

 -13  17   4      187.22      924.93    839.99 o 

 -11  17   4     4258.79     5257.96   1437.42 o 

  -9  17   4     3366.10     3956.45   1361.92 o 

  -7  17   4     2134.08     2246.27    892.84 o 

  -5  17   4     3104.15     3317.49   1091.04 o 

  -3  17   4      862.92     1600.70    811.68 o 

  -1  17   4       17.38       56.63    572.89 o 

   1  17   4    37720.29    38786.79   3209.90 o 

   3  17   4    34138.55    36070.50   3098.53 o 

   5  17   4    16460.66    14581.85   1613.91 o 

   7  17   4     1912.34     2167.93    713.52 o 

   9  17   4      585.35     1491.22   1302.46 o 

  11  17   4     1326.57     1797.01   1208.08 o 

  13  17   4     6791.70     7663.73   1495.94 o 

  15  17   4     9535.78    12177.97   2827.65 o 

 -14  18   4       17.72       78.34    816.40 o 

 -12  18   4      596.90     1223.18    953.25 o 

 -10  18   4      248.64      388.85    786.19 o 

  -8  18   4      761.36     1751.71    840.93 o 

  -6  18   4      315.83      378.47   1043.85 o 

  -4  18   4      159.78       65.12    913.61 o 

  -2  18   4     1083.49      848.48    915.50 o 

   0  18   4     2903.10     3157.04   1157.11 o 

   2  18   4      183.75        5.66    723.90 o 

   4  18   4     1007.84      793.74    622.91 o 

   6  18   4      321.45      690.87    907.00 o 

   8  18   4      951.26      921.16    772.04 o 

  10  18   4      122.44      294.47   2832.37 o 

  12  18   4       31.58      100.04   1175.04 o 

  14  18   4      213.89       55.68   1076.89 o 

 -13  19   4     1644.88     2809.72   1210.91 o 

 -11  19   4     3651.25     3384.50   1511.04 o 

  -9  19   4     9207.30    10681.09   1852.70 o 

  -7  19   4     4121.54     3495.87   1343.98 o 

  -5  19   4      337.19      865.47    867.36 o 

  -3  19   4     4939.67     2898.44   1086.32 o 

  -1  19   4      108.10       50.97   1466.68 o 

   1  19   4    16101.15    20336.26   2439.75 o 

   3  19   4     4247.94     5050.32   1362.86 o 

   5  19   4     5159.77     5518.45   1450.64 o 

   7  19   4      977.41      196.31    810.73 o 

   9  19   4       12.66       33.98    682.37 o 

  11  19   4      213.05      328.45    970.24 o 

  13  19   4     2191.66     3582.70   2079.21 o 

 -12  20   4       68.54       67.95    709.74 o 

 -10  20   4      158.60      568.17    720.13 o 

  -8  20   4       71.77        5.66    695.59 o 

  -6  20   4     1340.54      812.62    551.18 o 

  -4  20   4      378.43     1273.20    858.87 o 

  -2  20   4      704.24      587.99    722.96 o 

   0  20   4       94.09       60.40    701.25 o 

   2  20   4      145.44      617.25   1104.26 o 

   4  20   4      436.98     1128.80    599.32 o 

   6  20   4      338.54     2411.43   1273.20 o 

   8  20   4       44.31       20.76    937.20 o 

  10  20   4      114.77       35.86    641.79 o 

  12  20   4        0.27      322.78   1089.16 o 

 -11  21   4     4770.08     5428.79   1597.87 o 

  -9  21   4     4965.41     7707.15   1826.27 o 

  -7  21   4      474.70       10.38    698.42 o 

  -5  21   4       76.47      186.87   1224.12 o 

  -3  21   4     2149.63      959.85    929.65 o 

  -1  21   4        7.53        8.49   1451.58 o 

   1  21   4     1414.10     2107.53    984.39 o 

   3  21   4     1535.61     3467.56   1466.68 o 

   5  21   4       16.30        0.94    972.12 o 

   7  21   4     1401.64      960.80    861.70 o 

   9  21   4     6891.70     7905.35   1654.50 o 

  11  21   4     2128.91     4600.13   1394.95 o 

  -8  22   4       41.52      209.53    637.07 o 

  -6  22   4        8.21       10.38   1134.46 o 

  -4  22   4      962.92     1621.46    765.43 o 

  -2  22   4      618.42     1319.45    789.02 o 

   0  22   4        8.38        6.61    696.53 o 

   2  22   4      346.33      366.20    829.61 o 

   4  22   4      112.61      281.26    866.42 o 

   6  22   4        2.05      202.92    766.37 o 

   8  22   4      113.17       86.83   1814.00 o 

  -5  23   4     1178.88     2023.53   1197.69 o 

  -3  23   4     5962.32     5465.60   1503.49 o 

  -1  23   4      542.72       54.74    872.08 o 

   1  23   4       16.70      562.51    922.10 o 

   3  23   4      350.76      301.08    787.14 o 

   5  23   4      191.65       44.36    937.20 o 

   0  24   4     1079.28      686.15    908.89 o 

   0   1   5     1408.24     2270.81    332.22 o 

  -1   2   5    31598.12    32566.14   1041.02 o 

   1   2   5    18428.60    20178.65    864.53 o 

  -2   3   5      443.55      626.69    467.19 o 

   0   3   5      351.60      344.49    219.91 o 

   2   3   5      242.73      449.25    361.48 o 

  -3   4   5     6347.16     8064.85   1382.68 o 

  -1   4   5     3230.15     3693.13    678.60 o 

   1   4   5     9188.87    10015.71    730.51 o 

   3   4   5       26.75       98.16    558.74 o 

  -4   5   5     6023.15     3686.52    681.43 o 

  -2   5   5     9076.38     8024.27    696.53 o 

   0   5   5     8854.58     7772.27    478.51 o 

   2   5   5    30875.24    29801.72   1119.36 o 

   4   5   5    21310.95    19796.40   2412.38 o 

  -5   6   5     2668.69     3122.12    497.39 o 

  -3   6   5     1152.36      805.07    580.44 o 

  -1   6   5    50426.07    49719.88   1730.95 o 

   1   6   5    10042.81     8583.95    361.48 o 

   3   6   5     5000.28     4644.49   1427.98 o 

   5   6   5       28.60       22.65    285.97 o 

  -6   7   5     1392.85     1020.26    560.62 o 

  -4   7   5       34.41       43.42    272.76 o 

  -2   7   5     6945.23     6069.64    597.43 o 

   0   7   5    18609.99    18451.47   1039.13 o 

   2   7   5    13120.93    13202.95    893.79 o 

   4   7   5    21286.28    22154.04   2748.37 o 

   6   7   5     6080.10     4956.89    872.08 o 

  -7   8   5     6714.38     6344.29    986.28 o 

  -5   8   5    20990.83    20374.96   1563.89 o 

  -3   8   5       30.78       16.99    224.63 o 

  -1   8   5      163.45      229.35    725.79 o 

   1   8   5     2482.21     1881.96    324.67 o 

   3   8   5     5241.68     4030.07    643.68 o 

   5   8   5     8442.51     8700.04   1678.09 o 

   7   8   5     3990.16     3939.46    971.18 o 

  -8   9   5       84.91      862.64    680.49 o 

  -6   9   5     8240.05     8584.89   1107.09 o 

  -4   9   5     4084.25     4234.87    900.39 o 

  -2   9   5     1064.93     1007.99    497.39 o 

   0   9   5       23.95        4.72    187.82 o 

   2   9   5     5496.24     4535.00    499.28 o 

   4   9   5       24.96       58.52    411.50 o 

   6   9   5    25342.14    23443.28   2787.07 o 

   8   9   5    12737.04    12016.58   1593.15 o 

  -9  10   5     6496.46     7768.50   1292.08 o 

  -7  10   5       48.41       12.27    535.14 o 

  -5  10   5    21882.17    23891.59   3695.96 o 

  -3  10   5     3873.05     3218.39    689.92 o 

  -1  10   5      259.47      132.13    252.94 o 

   1  10   5     5788.68     6490.58    572.89 o 

   3  10   5        4.87       80.22    345.43 o 

   5  10   5    14545.81    12979.27   2223.61 o 

   7  10   5    35387.34    35825.12   2292.51 o 

   9  10   5    14580.73    14621.50   1657.33 o 

 -10  11   5      471.32      103.82    637.07 o 

  -8  11   5       41.64       16.99    412.44 o 

  -6  11   5      813.32      818.28   1093.88 o 

  -4  11   5    19100.81    22597.63   2771.97 o 

  -2  11   5     5691.43     5155.09   1041.02 o 

   0  11   5        5.78       25.48    182.16 o 

   2  11   5     4325.66     3877.17    613.48 o 

   4  11   5     1385.42      889.07    356.76 o 

   6  11   5     3784.25     3331.65   1552.57 o 

   8  11   5    36863.07    33171.12   3706.34 o 

  10  11   5     6255.89     7025.72   1257.15 o 

 -11  12   5     6157.79     6339.57   1240.17 o 

  -9  12   5      287.34      600.26    507.77 o 

  -7  12   5     5724.56     6779.38   1236.39 o 

  -5  12   5     7630.64     7994.07   1249.60 o 

  -3  12   5     5125.37     5345.74    724.85 o 

  -1  12   5     5464.60     4870.06    934.37 o 

   1  12   5      709.32     1371.35    335.05 o 

   3  12   5     1615.59     1454.41    554.96 o 

   5  12   5     3980.03     4311.32    823.00 o 

   7  12   5    21525.38    20889.33   3328.82 o 

   9  12   5    17271.99    15759.73   1847.98 o 

  11  12   5     7475.96     7448.54   1412.88 o 

 -12  13   5       25.27       67.01    619.14 o 

 -10  13   5     1014.23      202.92    774.87 o 

  -8  13   5      691.40       10.38    515.32 o 

  -6  13   5     9000.15    11197.35   1900.83 o 

  -4  13   5    36241.80    42130.71   3560.99 o 

  -2  13   5    12537.77    13432.29   2226.45 o 

   0  13   5     6539.66     3898.88   1200.53 o 

   2  13   5     1601.02     1116.53    437.93 o 

   4  13   5      639.37      494.56    360.54 o 

   6  13   5     7319.54     9111.54   2459.57 o 

   8  13   5     6130.50     5264.57   1662.05 o 

  10  13   5      416.07      556.85    549.30 o 

  12  13   5       37.08        9.44    453.03 o 

 -13  14   5      124.32       11.33    669.16 o 

 -11  14   5      435.80      595.54    637.07 o 

  -9  14   5    10135.92    10097.82   1491.22 o 

  -7  14   5       31.41      486.06    644.62 o 

  -5  14   5      247.16      399.23   1088.21 o 

  -3  14   5    20606.67    22606.12   2235.88 o 

  -1  14   5      184.32        6.61    265.21 o 

   1  14   5     2019.71     2307.61    615.36 o 

   3  14   5     4252.36     4684.13    639.90 o 

   5  14   5     4859.16     4637.88    907.94 o 

   7  14   5      909.16      819.23   1084.44 o 

   9  14   5     2862.31     2115.08   1435.53 o 

  11  14   5       38.93      139.68   1177.87 o 

  13  14   5     4012.62     4564.26   1254.32 o 

 -14  15   5     2529.14     2888.06    934.37 o 

 -12  15   5      572.88     1108.03    954.19 o 

 -10  15   5      274.30      504.94    587.05 o 

  -8  15   5     2691.71     2851.25   1147.67 o 

  -6  15   5     1035.53      463.41    558.74 o 

  -4  15   5     6431.38     4950.28   1157.11 o 

  -2  15   5     8007.81     9914.72   1373.24 o 

   0  15   5       85.73       29.26    567.23 o 

   2  15   5     1195.71      978.73   1202.41 o 

   4  15   5     3772.46     2748.37    648.40 o 

   6  15   5       76.96      218.02    380.36 o 

   8  15   5      331.52        3.78    521.93 o 

  10  15   5       85.35      144.40    965.52 o 

  12  15   5      981.73       16.99    612.53 o 

  14  15   5     4564.63     3931.91    959.85 o 

 -15  16   5     2275.46     2392.56    988.17 o 

 -13  16   5      282.44      318.06    576.67 o 

 -11  16   5     1258.02     1510.09    877.74 o 

  -9  16   5        9.19       54.74    743.72 o 

  -7  16   5       45.40        3.78    909.83 o 

  -5  16   5      660.88      433.21    673.88 o 

  -3  16   5     4734.00     5832.74   1223.18 o 

  -1  16   5      200.51      514.38   1469.51 o 

   1  16   5    10466.44    11440.86   1667.71 o 

   3  16   5    23403.98    24584.35   2269.86 o 

   5  16   5     3523.26     4100.85   1152.39 o 

   7  16   5     2223.85     2115.08    630.46 o 

   9  16   5     1661.25     1448.75   1339.27 o 

  11  16   5      484.98        6.61   1350.59 o 

  13  16   5     3426.52     4405.70   1252.44 o 

  15  16   5     5854.80     8131.86   1643.17 o 

 -16  17   5      543.40      625.75   2169.82 o 

 -14  17   5      598.11      765.43   2703.07 o 

 -12  17   5       13.26       64.18    807.90 o 

 -10  17   5     1515.10      823.00   2325.55 o 

  -8  17   5     1262.11      638.02    520.98 o 

  -6  17   5      166.12       46.25   1259.04 o 

  -4  17   5      652.13      337.88   1849.87 o 

  -2  17   5     1335.41      414.33    722.96 o 

   0  17   5     1225.32     1118.41   1100.48 o 

   2  17   5    15973.99    16760.17   2012.20 o 

   4  17   5     6890.52     6169.68   1175.04 o 

   6  17   5      301.51      436.98    836.22 o 

   8  17   5      745.08     2576.60   2103.75 o 

  10  17   5      786.10      473.79   1110.86 o 

  12  17   5     1199.33       35.86    830.55 o 

  14  17   5     2541.08     1226.95   1397.78 o 

  16  17   5     2816.42     4389.66   1444.03 o 

 -15  18   5      178.54       16.04    833.38 o 

 -13  18   5       65.94      431.32    925.88 o 

 -11  18   5     3001.85     4077.26    992.89 o 

  -9  18   5     2815.12     3374.12    952.30 o 

  -7  18   5     5231.48     3926.25   1114.64 o 

  -5  18   5     3155.04     2176.42    925.88 o 

  -3  18   5     2390.38     1830.05    799.41 o 

  -1  18   5     1081.05     1161.83    805.07 o 

   1  18   5    12028.92    13325.64   1795.13 o 

   3  18   5     3504.79     3585.53   1200.53 o 

   5  18   5    10185.59    10288.47   2068.83 o 

   7  18   5      473.31      140.63    851.32 o 

   9  18   5       35.66       19.82    903.23 o 

  11  18   5      158.91      260.49    864.53 o 

  13  18   5     2000.10     3054.17   1946.13 o 

  15  18   5     1053.99     1941.42   1025.92 o 

 -14  19   5      228.27     1195.81   1306.23 o 

 -12  19   5     1144.02     1673.37    837.16 o 

 -10  19   5     3350.63     4518.96   1368.52 o 

  -8  19   5     4953.01     5174.91   1394.95 o 

  -6  19   5       17.74       20.76    597.43 o 

  -4  19   5     1058.60      215.19   1244.88 o 

  -2  19   5      102.31       45.30    787.14 o 

   0  19   5     1335.86     1514.81   1841.37 o 

   2  19   5    10469.28    13600.29   1864.97 o 

   4  19   5     3649.69     2882.39    906.06 o 

   6  19   5     3943.41     4839.85   1146.73 o 

   8  19   5       15.29      102.88    662.55 o 

  10  19   5       29.01      183.10    668.22 o 

  12  19   5       99.28       10.38   1595.98 o 

  14  19   5     1161.45       92.49    921.16 o 

 -11  20   5     1307.41     2565.27   1145.78 o 

  -9  20   5     1631.28     1237.33    772.98 o 

  -7  20   5     1189.76      570.06    671.05 o 

  -5  20   5       89.89      271.82    656.89 o 

  -3  20   5      392.57        7.55   1108.98 o 

  -1  20   5       10.21       16.04    766.37 o 

   1  20   5      570.23       92.49   1158.05 o 

   3  20   5     1565.85     2109.41    953.25 o 

   5  20   5      124.70       57.57    710.69 o 

   7  20   5      142.60      228.40    883.41 o 

   9  20   5     3537.89     3110.80   1124.08 o 

  11  20   5      383.91     1053.29    989.11 o 

 -10  21   5     2496.02     4467.05   1172.21 o 

  -8  21   5     2623.29     3178.75   1001.38 o 

  -6  21   5        5.10       48.13    576.67 o 

  -4  21   5      219.21      574.78   1374.19 o 

  -2  21   5       58.94       16.99    714.46 o 

   0  21   5      233.74       45.30    671.05 o 

   2  21   5      304.34      409.61    820.17 o 

   4  21   5      138.13      250.11    825.83 o 

   6  21   5       22.02      205.75    925.88 o 

   8  21   5      385.74       87.77    866.42 o 

  10  21   5     1625.15     1808.34    806.96 o 

  -9  22   5     1104.39     1402.50   1450.64 o 

  -7  22   5       85.12        6.61   1694.14 o 

  -5  22   5     1532.12     1609.19   1565.78 o 

  -3  22   5     2098.38     1646.00   1302.46 o 

  -1  22   5      636.79      773.92   1863.08 o 

   1  22   5      210.01       13.21    787.14 o 

   3  22   5       44.90      137.80    921.16 o 

   5  22   5       20.53       47.19    922.10 o 

   7  22   5     1919.62      953.25   1308.12 o 

   9  22   5     5058.45     5883.71   1646.95 o 

  -6  23   5      487.48     2064.11   1743.22 o 

  -4  23   5      694.11      359.59   1023.09 o 

  -2  23   5     1037.11     3046.62   2153.77 o 

   0  23   5      175.69       17.93   1004.21 o 

   2  23   5      725.56     1574.27   1276.97 o 

   4  23   5       97.73        0.00   1094.82 o 

   6  23   5     1131.45     1807.40   2109.41 o 

   1   1   6    41171.24    47355.64   1549.73 o 

   0   2   6      215.82      521.93    271.82 o 

   2   2   6     7494.86     6472.64    528.53 o 

   1   3   6     8131.97     6778.44    425.66 o 

   3   3   6      337.02      906.06    367.14 o 

  -2   4   6    29724.11    25183.67   1654.50 o 

   0   4   6    38737.91    36571.67   1137.29 o 

   2   4   6    29226.33    23632.04   1198.64 o 

   4   4   6     4563.36     4983.31   1322.28 o 

  -3   5   6     6816.66     7058.75   1338.32 o 

  -1   5   6     6898.52     6716.15    700.31 o 

   1   5   6       30.42       37.75    218.02 o 

   3   5   6    15420.02    12905.65   1882.90 o 

   5   5   6    15401.82    15844.67   2124.51 o 

  -4   6   6     1469.09     1319.45    466.24 o 

  -2   6   6     1233.69     1967.84    333.16 o 

   0   6   6    74995.98    70122.20   1347.76 o 

   2   6   6    10255.42    10723.56    756.94 o 

   4   6   6     3332.59     3498.70   1064.62 o 

   6   6   6      630.39      935.32    472.85 o 

  -5   7   6    36799.51    31510.96   2578.49 o 

  -3   7   6     8123.01     5979.98    767.32 o 

  -1   7   6    15231.80    15777.66    927.76 o 

   1   7   6      137.18       64.18    234.06 o 

   3   7   6       75.47       67.95    401.12 o 

   5   7   6    40088.19    38452.68   3600.63 o 

   7   7   6    29518.85    25062.86   1695.08 o 

  -6   8   6      377.00       52.85    294.47 o 

  -4   8   6     1591.41      839.05    483.23 o 

  -2   8   6     2088.13     1920.65    424.71 o 

   0   8   6    21523.33    20505.20    986.28 o 

   2   8   6     3689.95     3011.70    380.36 o 

   4   8   6     6331.05     4562.37   1020.26 o 

   6   8   6     5362.70     4127.28   1569.56 o 

   8   8   6    10465.12     9641.96   1162.77 o 

  -7   9   6     6598.09     6707.65   1031.58 o 

  -5   9   6    32860.96    33246.63   2192.47 o 

  -3   9   6      552.39      210.47    382.24 o 

  -1   9   6      299.19      183.10    353.93 o 

   1   9   6    11518.01    10891.56    584.22 o 

   3   9   6       20.32       77.39    387.91 o 

   5   9   6     1526.75     1527.08   1138.23 o 

   7   9   6     2075.09      755.99    548.35 o 

   9   9   6      332.62       60.40    445.48 o 

  -8  10   6      113.25      261.44    567.23 o 

  -6  10   6     2463.65     2673.81    692.76 o 

  -4  10   6     8493.61     8898.24   1134.46 o 

  -2  10   6       23.81       62.29    252.00 o 

   0  10   6     5393.86     5576.97    453.03 o 

   2  10   6     6295.39     5576.03    564.40 o 

   4  10   6       14.93        3.78    398.29 o 

   6  10   6     8222.78     7607.10   1948.97 o 

   8  10   6    27192.00    22311.65   2603.03 o 

  10  10   6      440.78       23.60    665.39 o 

  -9  11   6     3969.07     3337.31    680.49 o 

  -7  11   6       77.40        4.72    498.33 o 

  -5  11   6     4722.20     4964.44    918.33 o 

  -3  11   6      123.86      319.95    447.37 o 

  -1  11   6     1833.83     1226.95    668.22 o 

   1  11   6     4808.16     5076.75    498.33 o 

   3  11   6     5803.60     5772.34    766.37 o 

   5  11   6     1597.58     1971.62    603.09 o 

   7  11   6        6.01      484.17   1152.39 o 

   9  11   6     4391.06     2965.45    834.33 o 

  11  11   6    12327.58     9465.46   1573.33 o 

 -10  12   6     5096.22     3974.38   1062.73 o 

  -8  12   6      795.24      823.95    621.97 o 

  -6  12   6    10345.83    10107.25   1302.46 o 

  -4  12   6    12764.97    14469.54   1512.93 o 

  -2  12   6     5709.05     5408.97    981.56 o 

   0  12   6     1528.97     1306.23    581.39 o 

   2  12   6       90.73       13.21    605.93 o 

   4  12   6      424.05      537.03    452.08 o 

   6  12   6    20706.20    20984.66   3275.02 o 

   8  12   6    26994.97    23818.92   3656.32 o 

  10  12   6     3296.22     3481.71    949.47 o 

  12  12   6     3269.34     2106.58    870.19 o 

 -11  13   6     7257.50     4850.24   1255.27 o 

  -9  13   6    10346.41    10118.58   1585.60 o 

  -7  13   6      178.06        2.83    495.50 o 

  -5  13   6     2890.89     2156.60   1232.62 o 

  -3  13   6     1881.27     1518.59    708.80 o 

  -1  13   6    11631.79    11321.94    923.99 o 

   1  13   6    16985.12    19688.81   1576.16 o 

   3  13   6     7736.39     9575.89    801.29 o 

   5  13   6      351.28       78.34    502.11 o 

   7  13   6     1643.28     2284.02    638.96 o 

   9  13   6     3571.67     2092.43   1106.14 o 

  11  13   6      245.86        7.55    567.23 o 

  13  13   6     3101.92     2540.73    846.60 o 

 -12  14   6     1604.35      638.02   1229.78 o 

 -10  14   6      129.11      570.06    477.57 o 

  -8  14   6       48.48       15.10    474.74 o 

  -6  14   6     2511.72     2506.76    922.10 o 

  -4  14   6    13213.05    12779.18   1479.89 o 

  -2  14   6    14294.38    15618.16   1596.93 o 

   0  14   6       53.23      544.58    805.07 o 

   2  14   6      492.95      746.55    568.17 o 

   4  14   6     5705.26     6621.77    891.90 o 

   6  14   6     4179.87     4763.41   1031.58 o 

   8  14   6      396.49        5.66    470.96 o 

  10  14   6      170.90       34.92   1225.06 o 

  12  14   6     1619.52     1030.64   1397.78 o 

  14  14   6     3221.95     2900.33    891.90 o 

 -13  15   6     1874.86     1922.54    821.11 o 

 -11  15   6     4456.79     3751.64    984.39 o 

  -9  15   6     1355.93     1381.74    739.95 o 

  -7  15   6      967.13     1156.17    610.64 o 

  -5  15   6      140.42      982.51    839.05 o 

  -3  15   6     1495.69      774.87    431.32 o 

  -1  15   6     6845.28     5630.77   1074.06 o 

   1  15   6     4455.01     5291.00   1112.75 o 

   3  15   6    17823.46    20468.39   1564.84 o 

   5  15   6     1384.52     1093.88    411.50 o 

   7  15   6       43.91       95.32    823.00 o 

   9  15   6     6210.38     6243.30   2199.08 o 

  11  15   6      461.94      192.54   1361.92 o 

  13  15   6      304.45      316.18    679.54 o 

  15  15   6      236.18      198.20    480.40 o 

 -14  16   6     2129.77     2341.59    991.94 o 

 -12  16   6        8.77        9.44    580.44 o 

 -10  16   6      950.90      354.87    466.24 o 

  -8  16   6      304.66      215.19    583.27 o 

  -6  16   6     1018.53     1297.74    657.84 o 

  -4  16   6     3420.72     3667.64    914.55 o 

  -2  16   6      855.68      663.50    603.09 o 

   0  16   6       52.65       19.82   1715.85 o 

   2  16   6     2731.37     3141.94    909.83 o 

   4  16   6     7940.18     8535.81   1128.80 o 

   6  16   6      132.02       42.47    444.53 o 

   8  16   6      411.81      523.81    806.01 o 

  10  16   6        1.12       37.75    944.75 o 

  12  16   6     5333.35     4545.39   1898.94 o 

  14  16   6     9866.10    10892.50   1809.28 o 

  16  16   6     5598.75     7162.57   1888.56 o 

 -15  17   6      274.99      436.04   1058.95 o 

 -13  17   6       27.87      176.49    681.43 o 

 -11  17   6      943.22      788.08    735.23 o 

  -9  17   6       95.29        8.49    741.83 o 

  -7  17   6      398.38       71.73    576.67 o 

  -5  17   6     2827.59     4212.22    942.87 o 

  -3  17   6     2023.55     1927.26    699.36 o 

  -1  17   6     7247.72     7861.93   1451.58 o 

   1  17   6       96.49      662.55    756.94 o 

   3  17   6      722.83      629.52    787.14 o 

   5  17   6      346.15      248.22    666.33 o 

   7  17   6     2361.75     4163.14   1170.32 o 

   9  17   6     4339.19     3832.81   1288.30 o 

  11  17   6     1143.13      701.25   1194.86 o 

  13  17   6      441.16      514.38    846.60 o 

  15  17   6      106.97       17.93   1032.53 o 

 -14  18   6       43.08       45.30   2137.73 o 

 -12  18   6      788.23     1092.93   1540.30 o 

 -10  18   6     2998.40     3545.89   1170.32 o 

  -8  18   6     4671.06     5169.24   1559.17 o 

  -6  18   6      160.36      184.04   2145.28 o 

  -4  18   6     1484.86     1165.60    768.26 o 

  -2  18   6      372.00      830.55   2224.56 o 

   0  18   6     3128.18     3543.06   1055.18 o 

   2  18   6    14476.61    17615.26   2174.54 o 

   4  18   6    10282.88    11155.83   1793.24 o 

   6  18   6     1429.88     1327.94    605.93 o 

   8  18   6      145.16      730.51    753.16 o 

  10  18   6      229.94      231.23   1355.31 o 

  12  18   6       29.15      155.73    957.97 o 

  14  18   6      720.51     1033.47   1397.78 o 

 -13  19   6      548.35     1046.68    991.00 o 

 -11  19   6      243.76     1336.43   1067.45 o 

  -9  19   6      503.92     1010.82   1268.48 o 

  -7  19   6      217.38      915.50    982.51 o 

  -5  19   6     1784.63     2393.50    903.23 o 

  -3  19   6      967.10      589.88   1449.69 o 

  -1  19   6     2612.47     2886.17    850.37 o 

   1  19   6      252.70      665.39    537.03 o 

   3  19   6     1279.23     1855.53    948.53 o 

   5  19   6      787.22      676.71    867.36 o 

   7  19   6     2402.79     3350.52   1126.91 o 

   9  19   6     1365.51     1763.04    743.72 o 

  11  19   6      274.89     1026.86   1007.04 o 

  13  19   6     1257.08      785.25    871.14 o 

 -12  20   6     1423.08     2715.34   1984.83 o 

 -10  20   6     4455.32     2511.48   1746.05 o 

  -8  20   6     5130.80     6203.66   2302.89 o 

  -6  20   6      437.52      813.56    899.45 o 

  -4  20   6       43.79        2.83    581.39 o 

  -2  20   6       33.68       13.21   1096.71 o 

   0  20   6       94.40      218.02    556.85 o 

   2  20   6     2652.13     3607.24   1366.64 o 

   4  20   6     3165.09     5036.17   1368.52 o 

   6  20   6      666.74      975.90    821.11 o 

   8  20   6      777.03     1562.00    775.81 o 

  10  20   6     1552.63     2279.30    831.50 o 

  12  20   6        1.88        3.78   1311.90 o 

  -9  21   6       23.52      868.30   1870.63 o 

  -7  21   6       89.93       24.54   1255.27 o 

  -5  21   6      501.38     1871.57   1069.34 o 

  -3  21   6     1514.99     2474.67   2044.29 o 

  -1  21   6      610.51      937.20   1118.41 o 

   1  21   6        8.08     1383.62   2093.37 o 

   3  21   6      248.10       21.71   1282.64 o 

   5  21   6       86.87      174.60   1373.24 o 

   7  21   6      306.09       52.85   1214.68 o 

   9  21   6     2156.72     2559.61   1271.31 o 

  -8  22   6     1091.10     1129.74   1295.85 o 

  -6  22   6      105.58        3.78   1389.29 o 

  -4  22   6      703.77      118.92   1016.48 o 

  -2  22   6      536.77     1502.54   1923.48 o 

   0  22   6      134.61      523.81   1612.03 o 

   2  22   6        3.61       68.90   1156.17 o 

   4  22   6        4.14      344.49   1962.18 o 

   6  22   6     1164.51      480.40   1059.90 o 

   8  22   6     2899.30     1426.10   1196.75 o 

  -3  23   6       11.88      187.82   1150.50 o 

  -1  23   6        0.82       28.31   1276.03 o 

   1  23   6     1228.70     2410.49   1376.07 o 

   3  23   6     1840.24     4728.48   2500.15 o 

   0   1   7    53040.86    45831.38    835.27 o 

  -1   2   7    39431.54    33724.20    838.10 o 

   1   2   7     2978.12     3386.39    334.11 o 

  -2   3   7       14.98        8.49    189.71 o 

   0   3   7     7222.89     7164.46    625.75 o 

   2   3   7     7319.03     7887.42    573.84 o 

  -3   4   7    10485.75     8137.52   1486.50 o 

  -1   4   7     1766.24     1308.12    456.80 o 

   1   4   7    18302.25    14920.68    911.72 o 

   3   4   7    35339.15    37323.89   2052.79 o 

  -4   5   7    14156.06    14211.88   2160.38 o 

  -2   5   7     2044.57     2788.01    476.62 o 

   0   5   7    43761.88    40526.23   1603.53 o 

   2   5   7      550.71      266.15    279.37 o 

   4   5   7     3544.43     2365.19    799.41 o 

  -5   6   7    13960.59    13548.38   1910.27 o 

  -3   6   7     5099.62     3960.22    815.45 o 

  -1   6   7     6071.76     6805.81    997.61 o 

   1   6   7    20122.08    18754.44   1313.78 o 

   3   6   7      773.25      528.53    369.97 o 

   5   6   7    48738.25    42797.04   3463.78 o 

  -6   7   7    13562.29    12365.79   1982.94 o 

  -4   7   7    34929.49    36146.01   5361.78 o 

  -2   7   7     1098.18      745.61    299.19 o 

   0   7   7    19591.20    17565.24    686.15 o 

   2   7   7     3736.78     3355.24    359.59 o 

   4   7   7     2621.65     2430.31    819.23 o 

   6   7   7    52823.12    51472.53   4387.77 o 

  -7   8   7    17097.72    13915.53   1358.14 o 

  -5   8   7    20097.84    16183.50   1220.35 o 

  -3   8   7     6686.62     5155.09    723.90 o 

  -1   8   7     1194.89      343.55    326.56 o 

   1   8   7      408.80      549.30    204.81 o 

   3   8   7     1168.96      634.24    404.89 o 

   5   8   7     1359.07      887.18    740.89 o 

   7   8   7      646.01     1363.80   1162.77 o 

  -8   9   7       12.76       13.21    428.49 o 

  -6   9   7    13881.16    13068.93   1344.93 o 

  -4   9   7    11525.36     9597.60    987.22 o 

  -2   9   7      543.38      616.31    340.72 o 

   0   9   7    10166.27     9519.26    633.30 o 

   2   9   7    13628.39    13348.30    853.20 o 

   4   9   7      683.84      420.94    386.96 o 

   6   9   7      897.80      406.78    699.36 o 

   8   9   7    21519.87    18329.72   3141.00 o 

  -9  10   7       14.98      151.95    600.26 o 

  -7  10   7      304.10        7.55    878.69 o 

  -5  10   7     2488.72     1916.88    519.10 o 

  -3  10   7     1009.32     1004.21    487.95 o 

  -1  10   7      508.99      139.68    284.09 o 

   1  10   7     4641.66     4468.94    436.98 o 

   3  10   7     5882.79     4617.12    950.42 o 

   5  10   7      742.49      433.21    451.14 o 

   7  10   7     5498.07     4551.05   1530.86 o 

   9  10   7     5396.09     4182.02   1481.78 o 

 -10  11   7    17962.47    16142.92   2004.65 o 

  -8  11   7     2499.54     1771.53    633.30 o 

  -6  11   7     3884.61     2965.45    760.71 o 

  -4  11   7    17522.87    16392.08   1658.27 o 

  -2  11   7       15.28      148.18    416.22 o 

   0  11   7     2598.86     2401.05    366.20 o 

   2  11   7    14226.99    14098.62   1079.72 o 

   4  11   7      505.12      682.37    419.05 o 

   6  11   7      509.92     1025.92    493.61 o 

   8  11   7     1745.07     1252.44    985.34 o 

  10  11   7    10033.73     8262.11   1270.37 o 

 -11  12   7      934.97      401.12   1972.56 o 

  -9  12   7      408.00      275.59    562.51 o 

  -7  12   7     6722.82     5183.40   1051.40 o 

  -5  12   7     3877.46     3517.58    906.06 o 

  -3  12   7     5178.74     4127.28    925.88 o 

  -1  12   7     8000.00     7120.10    755.05 o 

   1  12   7    20735.56    22049.28   1048.57 o 

   3  12   7    11990.80    11736.27   1126.91 o 

   5  12   7     3890.12     3401.49    792.80 o 

   7  12   7     1238.97     1046.68   1337.38 o 

   9  12   7     7217.95     7751.51   2076.38 o 

  11  12   7    17953.14    14243.03   3059.83 o 

 -12  13   7     5716.76     4673.74   1823.44 o 

 -10  13   7     8468.09     7021.94   1990.49 o 

  -8  13   7     1085.23      923.99    610.64 o 

  -6  13   7     2826.98     2656.82    638.02 o 

  -4  13   7     1272.78     1502.54    581.39 o 

  -2  13   7        2.02       26.43    491.72 o 

   0  13   7    15594.54    15956.04   1041.02 o 

   2  13   7    14184.34    14809.31   1157.11 o 

   4  13   7    16754.00    17148.07   1424.21 o 

   6  13   7     2207.74     2283.07    873.02 o 

   8  13   7     8241.14     6664.24   1570.50 o 

  10  13   7      768.15     1138.23   1073.11 o 

  12  13   7      893.11     1138.23    891.90 o 

 -13  14   7     5093.94     4641.65   1086.32 o 

 -11  14   7     5015.05     4158.42    978.73 o 

  -9  14   7     2934.59     3255.20    763.54 o 

  -7  14   7      285.27      345.43    488.89 o 

  -5  14   7      681.86      290.69    395.46 o 

  -3  14   7     1904.72     1905.55    735.23 o 

  -1  14   7     8861.67     7986.52   1272.26 o 

   1  14   7     7888.18     8859.54   1252.44 o 

   3  14   7     8098.28     8875.58   1026.86 o 

   5  14   7       45.86        9.44    453.03 o 

   7  14   7     1030.57      427.55    487.95 o 

   9  14   7     3550.61     2486.94   2217.01 o 

  11  14   7      680.29      675.77    907.94 o 

  13  14   7       78.53     1024.98    968.35 o 

 -14  15   7      174.70     1191.09    969.29 o 

 -12  15   7     2817.01     3638.39   1174.10 o 

 -10  15   7     6531.25     6378.26   2141.50 o 

  -8  15   7       27.78       52.85    699.36 o 

  -6  15   7     3984.10     4269.79   1001.38 o 

  -4  15   7     8325.37     7860.04   1459.13 o 

  -2  15   7      458.97      697.48    998.55 o 

   0  15   7     1877.65     1464.79    728.62 o 

   2  15   7     9184.06     9561.73   1180.71 o 

   4  15   7    12425.27    13018.91   1106.14 o 

   6  15   7     1384.48     1650.72    512.49 o 

   8  15   7      624.56      348.27    489.84 o 

  10  15   7     3459.86     4079.14   1851.75 o 

  12  15   7       19.80      213.30   1279.81 o 

  14  15   7     1373.72     2318.00   1190.14 o 

 -15  16   7     1988.29     2625.68   1147.67 o 

 -13  16   7     1004.96     1725.28   1188.26 o 

 -11  16   7      406.68      491.72    847.54 o 

  -9  16   7      139.53      289.75   1173.16 o 

  -7  16   7     1376.36     1864.02    763.54 o 

  -5  16   7      436.00       20.76    994.78 o 

  -3  16   7      680.43      434.15   1462.90 o 

  -1  16   7     1045.81      397.34    664.44 o 

   1  16   7       23.57       13.21    580.44 o 

   3  16   7       25.41        0.00    536.08 o 

   5  16   7     1826.20     1592.21    665.39 o 

   7  16   7     2989.30     3558.16    789.02 o 

   9  16   7     3037.74     1605.42    634.24 o 

  11  16   7     1775.04     2779.52   1719.62 o 

  13  16   7     6218.47     6653.86   2411.43 o 

  15  16   7     2421.33     2733.27   1823.44 o 

 -14  17   7      451.69      404.89    778.64 o 

 -12  17   7      846.28      254.83    761.65 o 

 -10  17   7     1835.39     2008.43    969.29 o 

  -8  17   7      492.12      306.74    518.15 o 

  -6  17   7     1202.09     2027.30    955.14 o 

  -4  17   7     1906.60     1184.48    819.23 o 

  -2  17   7     1026.05      358.65    470.96 o 

   0  17   7       58.27       14.16    592.71 o 

   2  17   7     1051.12     2208.51   1044.80 o 

   4  17   7     1269.05      807.90    525.70 o 

   6  17   7     1626.38     2469.01    715.41 o 

   8  17   7     6865.99     9280.48   1467.62 o 

  10  17   7     1752.08     2345.37   1282.64 o 

  12  17   7      132.02     1282.64   1715.85 o 

  14  17   7     3899.22     4042.34   1839.48 o 

 -13  18   7      739.75     1625.24   1733.78 o 

 -11  18   7      512.08      756.94    921.16 o 

  -9  18   7     1456.94      890.96    841.88 o 

  -7  18   7     1579.30      715.41   1176.93 o 

  -5  18   7     5447.77     5471.26   2272.69 o 

  -3  18   7     1446.95     1041.02    957.97 o 

  -1  18   7     9562.42    10835.88   1737.55 o 

   1  18   7     2354.31     2068.83    883.41 o 

   3  18   7    10965.53    10984.05   1692.25 o 

   5  18   7     2992.19     2142.45    804.13 o 

   7  18   7     4916.01     4430.24   1030.64 o 

   9  18   7      887.89       19.82   1422.32 o 

  11  18   7     1046.45     1311.90    753.16 o 

  13  18   7     1127.78      993.83   1691.31 o 

 -12  19   7       27.68      149.12   1678.09 o 

 -10  19   7      364.72       11.33   1683.76 o 

  -8  19   7      408.11      178.38   1493.11 o 

  -6  19   7     2821.18     3450.57   2385.01 o 

  -4  19   7     3775.57     4438.74   1834.77 o 

  -2  19   7     2285.51     2415.21   1582.77 o 

   0  19   7       97.76      350.15   1087.27 o 

   2  19   7     1578.53     1436.48   2043.35 o 

   4  19   7      958.90     2495.43   1606.36 o 

   6  19   7      932.21      783.36   1593.15 o 

   8  19   7     3125.34     4115.95   1530.86 o 

  10  19   7     2524.99     2496.38   1470.46 o 

  12  19   7      130.37       31.15   1354.37 o 

 -11  20   7     2720.38     2029.19   1612.03 o 

  -9  20   7     1087.74       86.83    769.20 o 

  -7  20   7     2337.23     4124.45   1969.73 o 

  -5  20   7     1092.09     2977.72   1412.88 o 

  -3  20   7     2264.25     2298.18   1567.67 o 

  -1  20   7      439.05       24.54   1902.72 o 

   1  20   7      540.78       72.67   1289.24 o 

   3  20   7      779.99      922.10   1736.61 o 

   5  20   7     1257.93       46.25   1962.18 o 

   7  20   7      660.39      743.72   1160.89 o 

   9  20   7      368.82        3.78   1055.18 o 

  11  20   7        6.08        4.72   2192.47 o 

  -8  21   7      221.14     1238.28   1953.69 o 

  -6  21   7      190.61       31.15   1726.23 o 

  -4  21   7     1869.64     1830.99   2234.94 o 

  -2  21   7     1730.64      640.85   1222.23 o 

   0  21   7      363.96      181.21   1830.99 o 

   2  21   7      657.11      128.36   1228.84 o 

   4  21   7     1973.60     2700.24   2053.73 o 

   6  21   7       22.92       36.81   1264.70 o 

   8  21   7     2826.60     2112.25   1174.10 o 

  -7  22   7        8.21        4.72   1338.32 o 

  -5  22   7        6.48       45.30   1998.04 o 

  -3  22   7      256.96     1182.59   1950.85 o 

  -1  22   7      658.19       83.06    964.57 o 

   1  22   7      860.78     2523.75   2399.16 o 

   3  22   7      426.75      114.20   1319.45 o 

   5  22   7     1743.71     3951.73   2901.27 o 

   7  22   7     1193.78      600.26   1776.25 o 

  -2  23   7      673.21     2377.46   2038.63 o 

   0  23   7        3.97       26.43   2147.17 o 

   2  23   7     1650.21     2400.11   2378.40 o 

   0   0   8   270700.31   277395.97   4702.06 o 

   1   1   8     1334.33     1479.89    232.18 o 

   0   2   8    79734.77    76052.16   1213.74 o 

   2   2   8    45377.85    43555.86    992.89 o 

  -1   3   8     2485.51     2585.09    282.20 o 

   1   3   8      380.96      770.15    287.86 o 

   3   3   8    33251.90    31238.20   2126.40 o 

  -2   4   8     2183.52     1789.46    360.54 o 

   0   4   8     9731.01    10613.14    838.10 o 

   2   4   8     8642.09     8792.53    797.52 o 

   4   4   8    12802.00    12429.03   1797.96 o 

  -3   5   8     1803.42     2569.99    851.32 o 

  -1   5   8      389.61      587.99    356.76 o 

   1   5   8     1914.66     2118.85    387.91 o 

   3   5   8     5972.86     4939.90    587.05 o 

   5   5   8     1565.81     1584.66    739.00 o 

  -4   6   8    42844.32    40329.92   3604.41 o 

  -2   6   8     1510.93     1234.50    520.98 o 

   0   6   8     2331.34     2066.94    554.96 o 

   2   6   8     6337.14     6161.19    642.73 o 

   4   6   8    24504.78    22201.23   2061.28 o 

   6   6   8    78176.23    79718.86   5329.69 o 

  -5   7   8     1337.49     1525.20    902.28 o 

  -3   7   8     1041.06     1036.30    809.79 o 

  -1   7   8      934.26     1436.48    314.29 o 

   1   7   8     2156.62     2597.36    406.78 o 

   3   7   8     1833.74      758.82    441.70 o 

   5   7   8     1085.90     2120.74   1111.81 o 

   7   7   8      779.97     1739.44    959.85 o 

  -6   8   8    27434.10    27896.17   3468.50 o 

  -4   8   8    35661.33    35197.48   3661.98 o 

  -2   8   8     5688.78     4804.93   1469.51 o 

   0   8   8      468.67      361.48    209.53 o 

   2   8   8     3854.55     3727.10    370.92 o 

   4   8   8     1022.13     1150.50    512.49 o 

   6   8   8    20994.15    19985.16   2759.70 o 

   8   8   8    34178.43    31864.89   3689.35 o 

  -7   9   8       62.13       25.48   1075.94 o 

  -5   9   8     1662.75     1576.16    414.33 o 

  -3   9   8     4132.56     2919.20    637.07 o 

  -1   9   8     2414.21     2088.65    300.13 o 

   1   9   8      872.33      862.64    290.69 o 

   3   9   8     2797.98     2601.14    509.66 o 

   5   9   8     1903.86     3086.26   1306.23 o 

   7   9   8     1311.42     1411.94   1057.07 o 

   9   9   8     5381.74     6587.79   1793.24 o 

  -8  10   8       71.30       44.36    341.66 o 

  -6  10   8     8521.50     6429.23   1975.39 o 

  -4  10   8     7131.67     5238.14    887.18 o 

  -2  10   8     1304.62     1531.80    810.73 o 

   0  10   8     5929.30     4993.70    526.65 o 

   2  10   8    22275.28    22815.65   1067.45 o 

   4  10   8     1139.56     1175.99    545.52 o 

   6  10   8      506.61       72.67   1819.66 o 

   8  10   8     3015.77     2374.62   1469.51 o 

  10  10   8     6571.39     5310.82   2006.54 o 

  -9  11   8     3244.75     2830.48   1874.41 o 

  -7  11   8     1459.80     1081.61    534.20 o 

  -5  11   8     4613.36     3856.41    934.37 o 

  -3  11   8     2955.46     2961.67    567.23 o 

  -1  11   8      599.74      344.49    334.11 o 

   1  11   8      453.89      406.78    304.85 o 

   3  11   8      429.47      497.39    377.52 o 

   5  11   8      105.96      140.63    420.94 o 

   7  11   8      332.57       25.48   1051.40 o 

   9  11   8     2507.02     4284.89   1931.98 o 

  11  11   8     4337.82     6409.41   2041.46 o 

 -10  12   8     4443.32     3175.92   1078.77 o 

  -8  12   8     5032.40     5087.13   1056.12 o 

  -6  12   8     2867.79     2381.23   1075.00 o 

  -4  12   8     1111.00     1246.77    478.51 o 

  -2  12   8     4629.07     3911.15   1171.27 o 

   0  12   8    27597.09    30872.01   1493.11 o 

   2  12   8    32193.72    34032.82   1962.18 o 

   4  12   8    14747.29    16411.90   1227.90 o 

   6  12   8      234.48       44.36    682.37 o 

   8  12   8      898.55      554.96    623.86 o 

  10  12   8    13809.68    11161.49   2739.88 o 

  12  12   8     9803.45     9747.66   2427.48 o 

 -11  13   8      237.43       86.83    502.11 o 

  -9  13   8       15.70        8.49    719.18 o 

  -7  13   8     1758.38     1428.93    659.72 o 

  -5  13   8     3849.32     3971.55    885.29 o 

  -3  13   8     1160.52      977.79    411.50 o 

  -1  13   8        9.51        3.78    290.69 o 

   1  13   8       89.69       60.40    278.42 o 

   3  13   8      211.78       34.92    379.41 o 

   5  13   8     1346.23      899.45    365.25 o 

   7  13   8     2459.89     2016.92    771.09 o 

   9  13   8      927.30     1356.25    746.55 o 

  11  13   8      265.20       29.26    683.32 o 

  13  13   8        3.18      435.10   1344.93 o 

 -12  14   8     9809.42     8279.10   1632.79 o 

 -10  14   8    13087.35    12871.67   1879.12 o 

  -8  14   8     4326.86     4387.77   1058.01 o 

  -6  14   8       38.82      200.09   1733.78 o 

  -4  14   8       33.59        4.72    773.92 o 

  -2  14   8     2143.31     1440.25    342.60 o 

   0  14   8    17476.37    17647.35   1827.21 o 

   2  14   8    17325.21    16088.17   1314.73 o 

   4  14   8    13684.17    14557.32   1175.04 o 

   6  14   8     2618.09     2877.67    665.39 o 

   8  14   8     2216.51     1673.37    667.27 o 

  10  14   8     3545.40     3645.94   2031.08 o 

  12  14   8      440.20       50.97   1341.15 o 

  14  14   8     2336.54     3802.61   1784.74 o 

 -13  15   8        2.33       22.65   1138.23 o 

 -11  15   8      818.16      607.81   1656.39 o 

  -9  15   8      627.15       39.64   1486.50 o 

  -7  15   8      185.21       68.90    363.37 o 

  -5  15   8     2475.91     1543.13   1350.59 o 

  -3  15   8      209.17      220.85    399.23 o 

  -1  15   8      533.08      218.96    372.80 o 

   1  15   8     1996.68     1814.00    636.13 o 

   3  15   8      463.94      487.01    591.77 o 

   5  15   8      646.12      235.01    388.85 o 

   7  15   8      119.76      162.34    545.52 o 

   9  15   8      433.01      293.52    523.81 o 

  11  15   8      104.57      252.94   1646.00 o 

  13  15   8      217.90      792.80   1117.47 o 

  15  15   8      929.25     1623.35   1592.21 o 

 -14  16   8     1472.43     2839.92   2188.69 o 

 -12  16   8     1733.42      195.37   1165.60 o 

 -10  16   8     4016.35     2784.24   1510.09 o 

  -8  16   8     2191.11     1817.78   1594.09 o 

  -6  16   8       40.37       54.74   1436.48 o 

  -4  16   8     2993.40      719.18   1017.43 o 

  -2  16   8      761.54      598.38   1418.55 o 

   0  16   8        1.81       23.60   1241.11 o 

   2  16   8     2351.65     1167.49   1239.22 o 

   4  16   8      246.75      157.62    539.86 o 

   6  16   8     5863.92     6019.62    815.45 o 

   8  16   8     5587.68     6038.49   1677.15 o 

  10  16   8     1088.28     1767.76    897.56 o 

  12  16   8     1223.60     1493.11   1699.80 o 

  14  16   8       26.68      247.28   1209.96 o 

  16  16   8      969.11     2113.19   2018.81 o 

 -15  17   8      737.34      151.01    998.55 o 

 -13  17   8      294.53      547.41   1512.93 o 

 -11  17   8      348.73       38.70   1041.02 o 

  -9  17   8     1410.23     1064.62   1254.32 o 

  -7  17   8      131.36      920.21    968.35 o 

  -5  17   8      366.95       33.98   1198.64 o 

  -3  17   8       19.54      196.31   1031.58 o 

  -1  17   8      541.61      138.74    807.90 o 

   1  17   8      887.09      180.27    891.90 o 

   3  17   8     1984.68     1037.25   1452.52 o 

   5  17   8     1147.20      166.11    793.74 o 

   7  17   8        0.22       88.72    858.87 o 

   9  17   8       77.15      151.95    651.23 o 

  11  17   8      361.62      786.19    812.62 o 

  13  17   8      698.89     1261.87   1712.07 o 

  15  17   8      125.58      119.86   1492.16 o 

 -12  18   8       48.43       45.30   1769.64 o 

 -10  18   8       38.46      377.52   1029.70 o 

  -8  18   8        1.18       79.28   1023.09 o 

  -6  18   8     8556.75    10805.67   3002.26 o 

  -4  18   8     6335.81     5290.05   2425.59 o 

  -2  18   8     5512.02     6801.09   2511.48 o 

   0  18   8      920.70     1485.56   1305.29 o 

   2  18   8      227.20      124.58    946.64 o 

   4  18   8     1720.07      941.92    859.81 o 

   6  18   8     5515.79     4619.00   1697.91 o 

   8  18   8     6805.08     4669.02   1571.44 o 

  10  18   8     3458.68     4487.81   1473.29 o 

  12  18   8        5.09      121.75    906.06 o 

 -11  19   8     1076.38     2737.05   1695.08 o 

  -9  19   8      186.30      424.71   1313.78 o 

  -7  19   8      223.35      655.00   1029.70 o 

  -5  19   8        1.25        2.83    913.61 o 

  -3  19   8       53.00       69.84   1270.37 o 

  -1  19   8       48.65       31.15   1056.12 o 

   1  19   8      663.25       87.77    943.81 o 

   3  19   8      304.33      904.17   1608.25 o 

   5  19   8       43.28       60.40   2452.02 o 

   7  19   8       11.06        5.66   1625.24 o 

   9  19   8      140.69      402.06    742.78 o 

  11  19   8       19.99      407.73    982.51 o 

 -10  20   8      293.61      353.93    829.61 o 

  -8  20   8      453.75        2.83    785.25 o 

  -6  20   8     4369.24     4515.18   1899.89 o 

  -4  20   8     6695.72     7450.43   2971.11 o 

  -2  20   8     5071.57     8324.40   3185.36 o 

   0  20   8      245.81       48.13   1702.63 o 

   2  20   8      102.57       73.62   1478.95 o 

   4  20   8      110.31      398.29   1413.83 o 

   6  20   8     1808.67      972.12    843.77 o 

   8  20   8     2282.85     1859.30   1258.10 o 

  10  20   8     1773.57     1718.68   3084.37 o 

  -7  21   8       95.36       56.63    831.50 o 

  -5  21   8      220.03      145.35    996.66 o 

  -3  21   8      960.50      193.48   1175.99 o 

  -1  21   8      589.56     1200.53   2025.41 o 

   1  21   8      477.89      219.91   1641.28 o 

   3  21   8      662.09       98.16   1686.59 o 

   5  21   8      297.92      109.48   1358.14 o 

   7  21   8      817.88       22.65   1179.76 o 

  -4  22   8     1846.48     1958.40   2028.25 o 

  -2  22   8      221.97        9.44   1055.18 o 

   0  22   8       69.24      101.93   1591.26 o 

   2  22   8     1277.78     1733.78   2007.48 o 

   4  22   8     2186.18     5936.56   3192.91 o 

   0   1   9    55998.46    59353.34   1175.99 o 

  -1   2   9    55147.07    54602.20   1091.99 o 

   1   2   9    41754.48    42207.16    923.05 o 

  -2   3   9     9079.19     8467.86    505.88 o 

   0   3   9    11739.59    11435.19    759.77 o 

   2   3   9     8688.63     7793.03    675.77 o 

  -3   4   9    11918.63    12223.28   1725.28 o 

  -1   4   9     2010.62     1827.21    307.68 o 

   1   4   9      966.10     1106.14    369.03 o 

   3   4   9     1459.05     2022.58    498.33 o 

  -4   5   9    10141.13     8224.35   1511.04 o 

  -2   5   9     2927.58     2516.20    397.34 o 

   0   5   9     4717.55     4156.54    546.47 o 

   2   5   9     4692.16     5050.32    663.50 o 

   4   5   9     4392.71     4070.65    796.58 o 

  -5   6   9    21301.09    19881.34   2556.78 o 

  -3   6   9     1901.53     2294.40    787.14 o 

  -1   6   9       70.72       71.73    244.45 o 

   1   6   9     3688.92     3309.00    556.85 o 

   3   6   9     4730.82     4502.91    661.61 o 

   5   6   9    32788.06    29715.84   3238.21 o 

  -6   7   9    18532.93    21450.90   2792.73 o 

  -4   7   9    17842.84    15567.19   2444.47 o 

  -2   7   9     9021.82     9222.91   1234.50 o 

   0   7   9      930.88      897.56    317.12 o 

   2   7   9     2290.47     3018.30    540.80 o 

   4   7   9     5363.91     5267.40    951.36 o 

   6   7   9    16263.04    13248.25   2262.31 o 

  -7   8   9    26436.07    25008.12   3320.32 o 

  -5   8   9    19226.22    19974.78   2829.54 o 

  -3   8   9    14390.03    12308.22   2304.78 o 

  -1   8   9     1282.76      991.94    389.79 o 

   1   8   9      168.59       21.71    253.88 o 

   3   8   9        7.92       49.08    260.49 o 

   5   8   9     3655.74     4458.56    807.90 o 

   7   8   9    12110.20    14114.67   2563.39 o 

  -8   9   9     6596.31     5772.34   1935.75 o 

  -6   9   9    12908.42     9726.90   1815.89 o 

  -4   9   9     6939.35     4648.26   1489.33 o 

  -2   9   9      295.95       23.60    600.26 o 

   0   9   9     4116.56     3632.72    743.72 o 

   2   9   9     8627.28     7590.12    767.32 o 

   4   9   9     3215.14     2431.25    727.68 o 

   6   9   9     1473.39     1411.94    847.54 o 

   8   9   9     8817.50     6917.18   2012.20 o 

  -9  10   9     1127.46     1697.91   1626.18 o 

  -7  10   9      263.34        6.61   1135.40 o 

  -5  10   9     5220.76     4162.20   1433.65 o 

  -3  10   9      542.45       78.34    292.58 o 

  -1  10   9      177.34       36.81    323.73 o 

   1  10   9     4416.59     4165.03    457.75 o 

   3  10   9      714.65     1058.01    486.06 o 

   5  10   9      153.11       59.46    470.02 o 

   7  10   9      126.82       64.18    481.34 o 

   9  10   9     1100.68      605.93    828.66 o 

 -10  11   9       34.75      762.60   1088.21 o 

  -8  11   9      338.24      362.42   1213.74 o 

  -6  11   9     2173.86     1178.82    514.38 o 

  -4  11   9      146.95      497.39    372.80 o 

  -2  11   9      434.69      337.88    297.30 o 

   0  11   9    10341.40     9947.75    733.34 o 

   2  11   9    13441.43    13042.50    874.91 o 

   4  11   9     4305.63     4148.99    594.60 o 

   6  11   9     3308.67     3170.26    672.94 o 

   8  11   9     4115.21     3510.97   1560.12 o 

  10  11   9     4954.99     4794.55   1741.33 o 

 -11  12   9     1257.74     1951.80   1690.36 o 

  -9  12   9     1248.18     1027.81    673.88 o 

  -7  12   9     3128.44     2292.51   1529.91 o 

  -5  12   9     2974.20     3068.32    702.19 o 

  -3  12   9     2487.01     2470.89   1403.44 o 

  -1  12   9     9973.11    11065.22   1360.03 o 

   1  12   9     9633.29    10455.52    977.79 o 

   3  12   9    12160.59    13641.82   1096.71 o 

   5  12   9     2510.98     2605.86    542.69 o 

   7  12   9     1780.58     1742.27    663.50 o 

   9  12   9       53.94        3.78    704.08 o 

  11  12   9     4605.13     4204.67   1891.39 o 

 -12  13   9     5356.12     3701.62   1599.76 o 

 -10  13   9     7374.10     5114.50   1882.90 o 

  -8  13   9     5143.61     5820.47   2032.02 o 

  -6  13   9     1607.97     2098.09   1248.66 o 

  -4  13   9     1535.11     1058.95    940.98 o 

  -2  13   9      753.04       59.46    422.83 o 

   0  13   9    12415.29    11192.64   1335.49 o 

   2  13   9     8420.26     6677.45   1117.47 o 

   4  13   9     5222.86     4742.64    955.14 o 

   6  13   9     6752.13     5771.39   1088.21 o 

   8  13   9      407.16      247.28    545.52 o 

  10  13   9      914.70       55.68   1068.39 o 

  12  13   9      264.93      401.12    696.53 o 

 -13  14   9     1659.43     1707.35   1391.18 o 

 -11  14   9     6073.07     4326.42   2159.44 o 

  -9  14   9     4832.11     3802.61   1505.38 o 

  -7  14   9      946.38       77.39   1316.61 o 

  -5  14   9        7.04       70.79    833.38 o 

  -3  14   9     2036.28     1727.17   1088.21 o 

  -1  14   9     6505.15     5861.06   2110.36 o 

   1  14   9     6366.26     7957.26   1386.46 o 

   3  14   9     3044.45     3042.84    859.81 o 

   5  14   9       29.03      189.71    490.78 o 

   7  14   9     1318.20      540.80   1115.58 o 

   9  14   9     2555.49     2084.88   1112.75 o 

  11  14   9      436.02      181.21    686.15 o 

  13  14   9      901.08     1101.43   1246.77 o 

 -14  15   9     2622.87     2513.36   1583.71 o 

 -12  15   9     1315.32      218.02    764.49 o 

 -10  15   9     3739.15     3412.81   1777.19 o 

  -8  15   9      489.83        9.44    820.17 o 

  -6  15   9     1553.84     1868.74   1537.47 o 

  -4  15   9      640.31     1579.94   1656.39 o 

  -2  15   9      338.12       98.16    916.44 o 

   0  15   9      928.05      505.88   1055.18 o 

   2  15   9     2123.77     1415.71    632.35 o 

   4  15   9      612.30      141.57    468.13 o 

   6  15   9     3423.97     3523.24   1066.50 o 

   8  15   9       31.91        1.89    654.06 o 

  10  15   9       14.36      240.67    903.23 o 

  12  15   9     1283.19      837.16    805.07 o 

  14  15   9      527.65      591.77   1700.74 o 

 -15  16   9        0.01      562.51   1528.97 o 

 -13  16   9     1145.21     1157.11   1784.74 o 

 -11  16   9     1338.95      749.38   1415.71 o 

  -9  16   9     2851.45       26.43    839.99 o 

  -7  16   9      300.98       65.12   1017.43 o 

  -5  16   9      320.98      268.99    962.69 o 

  -3  16   9     1190.25     1210.91   1263.76 o 

  -1  16   9       20.64      105.71    759.77 o 

   1  16   9     2025.63     1801.73   1524.25 o 

   3  16   9      293.81      168.94    539.86 o 

   5  16   9      227.32      553.07    525.70 o 

   7  16   9     2975.62     2014.09    836.22 o 

   9  16   9     1245.12     1091.04   1143.90 o 

  11  16   9      158.08      993.83   1842.32 o 

  13  16   9       79.23       28.31   1582.77 o 

  15  16   9      769.93      408.67   1194.86 o 

 -14  17   9       79.15       24.54   1662.05 o 

 -12  17   9       91.41      974.96   2257.59 o 

 -10  17   9       73.89       25.48    996.66 o 

  -8  17   9       54.78       15.10    747.50 o 

  -6  17   9      274.92      891.90   1640.34 o 

  -4  17   9     4591.01     3198.57   2145.28 o 

  -2  17   9      259.65      151.95    880.57 o 

   0  17   9        2.60       59.46    936.26 o 

   2  17   9     1092.54     3742.20   2021.64 o 

   4  17   9     1023.03     1469.51    866.42 o 

   6  17   9     1470.79     1011.76   3133.45 o 

   8  17   9     2896.33     2897.49   1260.93 o 

  10  17   9     1824.82     1744.16   2127.35 o 

  12  17   9      715.48       87.77   1174.10 o 

  14  17   9     1114.95      286.92   1273.20 o 

 -11  18   9      110.55       44.36   1458.19 o 

  -9  18   9        8.89      373.75   1482.72 o 

  -7  18   9      115.95        3.78   1306.23 o 

  -5  18   9     2144.72     1637.51   1231.67 o 

  -3  18   9     2022.74      262.38    916.44 o 

  -1  18   9     3031.73     5996.96   2335.93 o 

   1  18   9      135.90      219.91   1307.18 o 

   3  18   9     2523.04     1489.33   1615.80 o 

   5  18   9     1622.83      903.23    749.38 o 

   7  18   9     1882.89      954.19   1247.72 o 

   9  18   9     2447.24     2217.01   1125.02 o 

  11  18   9      562.03      540.80   1343.04 o 

 -10  19   9      397.70      686.15   1209.02 o 

  -8  19   9        7.93       61.35   1024.03 o 

  -6  19   9     3484.58     2871.07   1555.40 o 

  -4  19   9     4726.69     5462.77   2215.12 o 

  -2  19   9     2044.73     4905.92   2470.89 o 

   0  19   9      315.80      361.48    905.11 o 

   2  19   9      577.97      682.37   1173.16 o 

   4  19   9      224.22       96.27   1493.11 o 

   6  19   9     1017.46       69.84    679.54 o 

   8  19   9     1048.48       91.55    987.22 o 

  10  19   9     1349.91      113.26    895.68 o 

  -9  20   9     1144.66      483.23   1038.19 o 

  -7  20   9     1329.81     1308.12   1385.51 o 

  -5  20   9     3490.38     2771.02   1903.66 o 

  -3  20   9     2763.05     5167.36   2258.54 o 

  -1  20   9      970.91      125.53   1256.21 o 

   1  20   9      657.61     1670.54   1771.53 o 

   3  20   9        0.78       74.56   1612.97 o 

   5  20   9      300.31     1837.60   2125.46 o 

   7  20   9     2635.84     1525.20   2636.06 o 

   9  20   9      597.88      925.88   1278.86 o 

  -6  21   9      512.21       48.13   1360.97 o 

  -4  21   9     2386.19     2025.41   1415.71 o 

  -2  21   9      296.25      295.41   1084.44 o 

   0  21   9      139.34       16.04   1001.38 o 

   2  21   9      122.42      121.75   1079.72 o 

   4  21   9        6.88       60.40   1274.14 o 

   6  21   9       13.08     1010.82   1998.99 o 

  -1  22   9      939.96      151.01   1304.34 o 

   1  22   9       88.33      509.66   1663.94 o 

   1   1  10    32771.44    30566.21    815.45 o 

   0   2  10     1014.96      829.61    191.59 o 

   2   2  10      807.31     1260.93    200.09 o 

  -1   3  10     6772.21     8024.27    593.66 o 

   1   3  10    20780.38    20034.24    903.23 o 

   3   3  10     2826.41     3059.83    354.87 o 

  -2   4  10      232.76      197.26    359.59 o 

   0   4  10     6153.25     6666.13    562.51 o 

   2   4  10     6379.79     5810.09    604.04 o 

   4   4  10     1672.09      887.18    459.64 o 

  -3   5  10    10392.49    10519.70   1451.58 o 

  -1   5  10     1017.01     1155.22    353.93 o 

   1   5  10     1891.70     1617.69    374.69 o 

   3   5  10     1717.39     1404.39    451.14 o 

   5   5  10    21183.63    18755.38   2601.14 o 

  -4   6  10      377.11       32.09    557.79 o 

  -2   6  10      487.04      659.72    433.21 o 

   0   6  10    13531.10    12983.04    949.47 o 

   2   6  10     5521.88     5639.26    790.91 o 

   4   6  10     9669.67    10600.87   1216.57 o 

   6   6  10      220.54      241.62    618.20 o 

  -5   7  10    27632.85    26627.69   3107.02 o 

  -3   7  10    19833.65    19136.68   2753.09 o 

  -1   7  10     6316.13     6881.31    841.88 o 

   1   7  10      499.55      414.33    340.72 o 

   3   7  10      645.31     1183.54    380.36 o 

   5   7  10     8181.51     7466.48   1021.20 o 

   7   7  10    26994.18    26185.05   3517.58 o 

  -6   8  10      435.25       31.15    916.44 o 

  -4   8  10      120.98      238.78    931.54 o 

  -2   8  10     4335.20     2758.75    596.49 o 

   0   8  10     1018.05     1005.16    367.14 o 

   2   8  10     5196.24     4667.14    718.24 o 

   4   8  10        4.79       15.10    434.15 o 

   6   8  10      653.64      507.77    552.13 o 

   8   8  10     1028.14      349.21    818.28 o 

  -7   9  10     8219.12     7460.81   1863.08 o 

  -5   9  10    23272.65    22215.38   3416.59 o 

  -3   9  10     1777.57     3107.02   1274.14 o 

  -1   9  10       59.67        8.49    847.54 o 

   1   9  10     6673.25     6885.09    795.63 o 

   3   9  10     4322.05     3557.22    711.63 o 

   5   9  10      570.08       76.45    470.02 o 

   7   9  10     2494.63     4200.90   1052.35 o 

   9   9  10      438.49       19.82    607.81 o 

  -8  10  10      604.57        3.78    828.66 o 

  -6  10  10     2598.41     2390.67   1410.05 o 

  -4  10  10     3410.64     1688.47    999.49 o 

  -2  10  10      446.23      688.04    689.92 o 

   0  10  10      855.85     1092.93    385.07 o 

   2  10  10      396.04      575.72    363.37 o 

   4  10  10      131.34       16.99    494.56 o 

   6  10  10    11447.33    11066.17   1413.83 o 

   8  10  10     9732.63     9817.50   2384.06 o 

  10  10  10      123.32      210.47   1311.90 o 

  -9  11  10      391.71      115.14   1183.54 o 

  -7  11  10       61.54        3.78   1331.72 o 

  -5  11  10       59.05      265.21    859.81 o 

  -3  11  10     1658.73     2313.28    951.36 o 

  -1  11  10     5996.74     5923.35   1064.62 o 

   1  11  10    25894.87    27785.75   1616.75 o 

   3  11  10    17549.94    14058.04   1825.33 o 

   5  11  10     1767.10     1631.85    823.00 o 

   7  11  10     1023.17     1553.51    722.01 o 

   9  11  10        4.64       51.91    953.25 o 

  11  11  10      790.18     1602.59   1028.75 o 

 -10  12  10        1.84       22.65   1042.91 o 

  -8  12  10      929.92       19.82   1577.11 o 

  -6  12  10    10239.78     9569.28   2568.11 o 

  -4  12  10     7864.88     7710.92   2216.06 o 

  -2  12  10     4920.85     5424.07    988.17 o 

   0  12  10      237.44      232.18    390.74 o 

   2  12  10       95.31        7.55    545.52 o 

   4  12  10      260.44      852.26    549.30 o 

   6  12  10     2778.66     3607.24   1021.20 o 

   8  12  10     1855.79     2090.54    723.90 o 

  10  12  10     2193.03     2471.84   1663.94 o 

  12  12  10     2929.99     1814.95   1449.69 o 

 -11  13  10     8539.79     9230.46   2420.87 o 

  -9  13  10     9005.92    11021.81   2711.56 o 

  -7  13  10     1292.41      563.45    643.68 o 

  -5  13  10     2280.79     1204.30    871.14 o 

  -3  13  10     1136.92      434.15    582.33 o 

  -1  13  10    11033.78    10609.36   1394.95 o 

   1  13  10    10733.09    10644.28   2069.77 o 

   3  13  10    12049.96    13893.82   1840.43 o 

   5  13  10        9.38       18.88    622.91 o 

   7  13  10     2217.70     1720.56    861.70 o 

   9  13  10      918.06      573.84   1344.93 o 

  11  13  10      303.04       88.72   1128.80 o 

  13  13  10     2225.27     3150.44   1673.37 o 

 -12  14  10      283.03      587.99   1484.61 o 

 -10  14  10      175.97      354.87   1534.63 o 

  -8  14  10       19.00       14.16   1461.96 o 

  -6  14  10      867.84      783.36    893.79 o 

  -4  14  10     3646.03     4277.34   1831.93 o 

  -2  14  10     3567.84     3177.81   1633.73 o 

   0  14  10        2.45        4.72    826.78 o 

   2  14  10       95.43      351.10    491.72 o 

   4  14  10      200.86       31.15    444.53 o 

   6  14  10     4460.51     3751.64    868.30 o 

   8  14  10       25.25      373.75    675.77 o 

  10  14  10        3.42        7.55    784.31 o 

  12  14  10      487.59       63.24   1387.40 o 

  14  14  10        4.39       10.38   1047.63 o 

 -13  15  10     2363.66      707.86   1133.52 o 

 -11  15  10     3936.92     1799.84    917.38 o 

  -9  15  10     3302.57     1476.12   1383.62 o 

  -7  15  10      205.85      733.34    873.97 o 

  -5  15  10       11.05       59.46   1143.90 o 

  -3  15  10     1774.05     1834.77   1148.62 o 

  -1  15  10      579.61      215.19   1078.77 o 

   1  15  10     5068.07     6767.11   2504.87 o 

   3  15  10     1022.52     1092.93    948.53 o 

   5  15  10     1713.59     2070.72    686.15 o 

   7  15  10      603.76      665.39    746.55 o 

   9  15  10      794.52      442.65    601.21 o 

  11  15  10      930.94      441.70   1739.44 o 

  13  15  10     1270.14     3219.33   2330.27 o 

  15  15  10      234.49        9.44    805.07 o 

 -14  16  10       46.49       38.70   1054.23 o 

 -12  16  10        1.49      112.31   1581.82 o 

 -10  16  10       20.79        9.44   1219.40 o 

  -8  16  10       89.46      266.15   1250.55 o 

  -6  16  10      144.36        0.94   1272.26 o 

  -4  16  10      150.13       29.26   1047.63 o 

  -2  16  10     1976.62      647.45   1417.60 o 

   0  16  10      653.36      377.52   1536.52 o 

   2  16  10     4474.02     6561.36   2207.57 o 

   4  16  10      155.66      565.34    701.25 o 

   6  16  10       72.67      103.82    571.00 o 

   8  16  10       97.61       28.31    748.44 o 

  10  16  10       40.26      143.46    647.45 o 

  12  16  10      103.09       60.40    955.14 o 

  14  16  10     4017.34     3325.04   2030.13 o 

 -13  17  10       62.27     1051.40   1573.33 o 

 -11  17  10      956.85     1322.28   1153.34 o 

  -9  17  10       93.92      134.02   1428.93 o 

  -7  17  10       27.20      130.25    969.29 o 

  -5  17  10     4139.01     6363.16   2073.55 o 

  -3  17  10     5827.70     8116.76   2851.25 o 

  -1  17  10     1438.28     3194.79   1963.12 o 

   1  17  10      703.60      590.82   1314.73 o 

   3  17  10      617.33      705.97    765.43 o 

   5  17  10      878.49      936.26    689.92 o 

   7  17  10     3283.86     3984.76   1527.08 o 

   9  17  10     4975.59     5103.18   3269.36 o 

  11  17  10     2724.81     2628.51   1183.54 o 

  13  17  10        1.47       21.71    792.80 o 

 -10  18  10      148.93       45.30    891.90 o 

  -8  18  10      504.87      535.14   1512.93 o 

  -6  18  10      164.80       31.15   1271.31 o 

  -4  18  10      299.43      147.23    971.18 o 

  -2  18  10      145.92     1399.67   1612.97 o 

   0  18  10     2995.72     3818.65   2202.85 o 

   2  18  10     6580.16    10783.02   3103.25 o 

   4  18  10     2154.50     1154.28   1368.52 o 

   6  18  10      327.00      620.08   1035.36 o 

   8  18  10        0.21      591.77   1173.16 o 

  10  18  10       74.28      133.08   1737.55 o 

  -9  19  10      469.91      167.05   1708.30 o 

  -7  19  10      462.26       99.10   1199.58 o 

  -5  19  10     5199.15     5836.52   3026.80 o 

  -3  19  10     4776.16     4728.48   2488.83 o 

  -1  19  10      774.92      106.65   1435.53 o 

   1  19  10      876.53      869.25   1499.71 o 

   3  19  10       32.40       30.20   1532.75 o 

   5  19  10      611.71      460.58    572.89 o 

   7  19  10     3387.23     3002.26   1778.14 o 

   9  19  10     2166.06     1992.38   1764.92 o 

  -8  20  10     1241.38     1905.55   1430.82 o 

  -6  20  10       85.86       37.75   1054.23 o 

  -4  20  10        0.73       31.15    835.27 o 

  -2  20  10       39.90       93.44   1566.72 o 

   0  20  10      293.45      975.90   1473.29 o 

   2  20  10      771.32     2911.65   2420.87 o 

   4  20  10      230.38      800.35   2241.55 o 

   6  20  10      349.04     1196.75   1616.75 o 

   8  20  10       14.25     1013.65   1329.83 o 

  -5  21  10     2722.92     3179.69   2127.35 o 

  -3  21  10     3511.39     4164.09   2066.00 o 

  -1  21  10      385.80      668.22   1931.03 o 

   1  21  10      186.72      245.39   1211.85 o 

   3  21  10      356.67     1435.53   1427.04 o 

   5  21  10       13.43       14.16   1347.76 o 

   0   1  11     3088.06     2716.28    291.64 o 

  -1   2  11    15597.67    14812.14    648.40 o 

   1   2  11    19411.50    18784.64    687.09 o 

  -2   3  11       33.94       56.63    186.87 o 

   0   3  11       27.83       18.88    308.63 o 

   2   3  11        3.87       32.09    154.78 o 

  -3   4  11      855.50      761.65    317.12 o 

  -1   4  11     4390.06     4173.52    474.74 o 

   1   4  11    11779.84    11718.34   1014.60 o 

   3   4  11     9949.30     9333.33    952.30 o 

  -4   5  11     7176.55     6483.03   1411.94 o 

  -2   5  11     7956.37     8890.68    776.76 o 

   0   5  11    12877.02    14159.03   1118.41 o 

   2   5  11     8804.00     9338.05    893.79 o 

   4   5  11    20991.97    20151.27   1505.38 o 

  -5   6  11     6286.03     6087.57   1746.99 o 

  -3   6  11     2073.93     1590.32    808.84 o 

  -1   6  11     9892.98     9847.71    979.67 o 

   1   6  11    11663.91    10252.60    947.58 o 

   3   6  11    10601.23    10491.38   1375.13 o 

   5   6  11     3217.82     2764.42    672.94 o 

  -6   7  11    16946.54    14988.64   2462.40 o 

  -4   7  11    13136.01    12460.17   2291.57 o 

  -2   7  11    34926.77    36535.80   1718.68 o 

   0   7  11    11234.08    11727.78    970.24 o 

   2   7  11     8487.89     8959.58    910.78 o 

   4   7  11     5182.89     4904.98    904.17 o 

   6   7  11     5126.16     4704.89   1091.99 o 

  -7   8  11     2943.29     3173.09   1265.65 o 

  -5   8  11     7705.59     7400.41   1512.93 o 

  -3   8  11       89.31       64.18    857.92 o 

  -1   8  11      506.17       75.50    316.18 o 

   1   8  11     6979.89     6964.37    762.60 o 

   3   8  11     3007.88     1757.37    425.66 o 

   5   8  11     5481.54     6332.02    981.56 o 

   7   8  11     4726.75     3002.26    974.01 o 

  -8   9  11      826.75      616.31    927.76 o 

  -6   9  11     4141.11     4061.21   1477.06 o 

  -4   9  11     1230.03     1648.83   1155.22 o 

  -2   9  11     1773.08     1427.04    936.26 o 

   0   9  11        1.10       45.30    539.86 o 

   2   9  11        0.34        0.94    376.58 o 

   4   9  11      236.57      530.42    530.42 o 

   6   9  11     2516.07     1965.95   1011.76 o 

   8   9  11     1927.69     1652.61   1075.94 o 

  -9  10  11     1999.98     3104.19   1628.07 o 

  -7  10  11      245.82      121.75   1156.17 o 

  -5  10  11     4661.17     4766.24   1688.47 o 

  -3  10  11      115.64      614.42    612.53 o 

  -1  10  11     2316.85     2525.63    554.02 o 

   1  10  11    12470.04    14042.00   1435.53 o 

   3  10  11      871.98     1972.56    726.73 o 

   5  10  11     4645.18     4221.66    886.24 o 

   7  10  11    15544.65    15876.76   1757.37 o 

   9  10  11     4444.89     2430.31   1503.49 o 

 -10  11  11      210.17      366.20   1096.71 o 

  -8  11  11     1169.96     1343.98   1163.72 o 

  -6  11  11     2821.17     3446.79   1127.85 o 

  -4  11  11     7138.63     6780.33   2174.54 o 

  -2  11  11     3361.82     2762.53    890.96 o 

   0  11  11     7586.56     7972.36    885.29 o 

   2  11  11     5595.45     4299.05    766.37 o 

   4  11  11     5358.73     4854.01    961.74 o 

   6  11  11      915.55     1980.11    670.10 o 

   8  11  11     2988.61     2175.48    787.14 o 

  10  11  11     4594.09     5242.86   1595.98 o 

 -11  12  11     3186.80     3627.06   1781.91 o 

  -9  12  11       41.42      663.50    832.44 o 

  -7  12  11     3340.48     1429.87   1478.95 o 

  -5  12  11     6109.84     6425.45   1973.51 o 

  -3  12  11     1914.49     2004.65   1006.10 o 

  -1  12  11      274.85      628.58    594.60 o 

   1  12  11     8594.75    10392.29   1391.18 o 

   3  12  11     5477.83     6175.34   1269.42 o 

   5  12  11        2.60      175.55    544.58 o 

   7  12  11       97.55       10.38   1280.75 o 

   9  12  11     1255.91     1554.45    777.70 o 

  11  12  11       87.69      416.22   1265.65 o 

 -12  13  11      329.29     1219.40   1236.39 o 

 -10  13  11     5064.34     3449.62   1526.14 o 

  -8  13  11     3099.60     2565.27   1409.11 o 

  -6  13  11     8123.40    10122.36   2833.32 o 

  -4  13  11     9123.24     9493.78   2705.90 o 

  -2  13  11    11761.86    10733.94   1727.17 o 

   0  13  11     8074.21     8344.22   1342.10 o 

   2  13  11     6131.09     6253.68   1196.75 o 

   4  13  11     1659.93     2422.76    543.63 o 

   6  13  11     2236.47     2511.48    671.99 o 

   8  13  11      457.71      522.87    619.14 o 

  10  13  11      133.67       26.43    873.97 o 

  12  13  11      573.13       48.13    969.29 o 

 -13  14  11      408.70     1710.18   1965.95 o 

 -11  14  11     2710.00     3052.28   1850.81 o 

  -9  14  11     2134.97     3295.78   1944.25 o 

  -7  14  11      511.88      893.79   1152.39 o 

  -5  14  11     2758.25     4848.35   2017.86 o 

  -3  14  11     3918.28     5068.26   2114.13 o 

  -1  14  11      514.57     1063.67    990.06 o 

   1  14  11     1678.89     1545.02    679.54 o 

   3  14  11      709.85      907.94    600.26 o 

   5  14  11     1614.40      928.71    566.29 o 

   7  14  11      345.42       99.10    947.58 o 

   9  14  11      657.24        5.66    583.27 o 

  11  14  11     1673.27     1311.90    830.55 o 

  13  14  11     1592.79     2240.60   1764.92 o 

 -14  15  11     1044.92     1680.92   1662.05 o 

 -12  15  11      587.66     1538.41   1360.97 o 

 -10  15  11      722.17     2368.02   1822.50 o 

  -8  15  11      499.14      588.94   1008.93 o 

  -6  15  11      316.89      203.86   1212.80 o 

  -4  15  11      398.65      247.28   1585.60 o 

  -2  15  11      261.45      293.52    717.30 o 

   0  15  11      109.99      530.42   1253.38 o 

   2  15  11        1.30       44.36    603.09 o 

   4  15  11      360.61       40.58    502.11 o 

   6  15  11        6.80      144.40    494.56 o 

   8  15  11       78.04       33.98    479.46 o 

  10  15  11       66.80      132.13    607.81 o 

  12  15  11        5.40       33.03   2397.28 o 

  14  15  11      487.32     1799.84    922.10 o 

 -13  16  11      161.43       42.47   1486.50 o 

 -11  16  11      677.13       31.15   1030.64 o 

  -9  16  11       86.99      322.78   1564.84 o 

  -7  16  11      109.33       36.81    919.27 o 

  -5  16  11     1065.84     1410.99   1625.24 o 

  -3  16  11      233.02      991.00   1791.35 o 

  -1  16  11      225.53       74.56    775.81 o 

   1  16  11     7769.13     7824.18   2756.87 o 

   3  16  11      279.67      354.87    693.70 o 

   5  16  11      286.06      359.59    449.25 o 

   7  16  11     1877.05     1713.96    866.42 o 

   9  16  11     2262.47     2725.72   1029.70 o 

  11  16  11      228.68       49.08    655.00 o 

  13  16  11     1063.63      240.67   1075.00 o 

 -12  17  11        0.20       40.58    960.80 o 

 -10  17  11       61.19       31.15   1110.86 o 

  -8  17  11      402.90      604.04   1072.17 o 

  -6  17  11      837.24     1497.83   1167.49 o 

  -4  17  11      728.87     1235.45   1005.16 o 

  -2  17  11     2542.34     4758.69   2082.04 o 

   0  17  11     1197.22     1310.01   1193.92 o 

   2  17  11     6879.91    10414.94   3271.24 o 

   4  17  11      801.27     1805.51    632.35 o 

   6  17  11     2169.72     2577.54    750.33 o 

   8  17  11      686.56     1696.97   1120.30 o 

  10  17  11     1906.25     3125.90   1234.50 o 

  12  17  11      658.94        8.49    888.12 o 

  -9  18  11      720.32     1788.52   1405.33 o 

  -7  18  11        1.98      752.22   1627.13 o 

  -5  18  11     2500.60     2546.40   1882.90 o 

  -3  18  11     2562.64     2452.96   1888.56 o 

  -1  18  11       80.08       38.70   1795.13 o 

   1  18  11     3525.41     3753.53   1917.82 o 

   3  18  11      610.16     1378.91   1401.56 o 

   5  18  11      227.91      283.14   1145.78 o 

   7  18  11     1586.89      976.84    737.12 o 

   9  18  11      570.92       40.58    994.78 o 

  -8  19  11     1881.42     2105.64   1490.27 o 

  -6  19  11      792.98      109.48   1177.87 o 

  -4  19  11     2239.20     3001.31   1998.04 o 

  -2  19  11      684.14     1483.67   1300.57 o 

   0  19  11     1372.75     2606.80   2028.25 o 

   2  19  11     1000.08     1942.36   1665.82 o 

   4  19  11      379.12       94.38   1508.21 o 

   6  19  11     1454.12      127.41   1068.39 o 

   8  19  11     1147.58      122.70    661.61 o 

  -5  20  11      195.78     1222.23   1576.16 o 

  -3  20  11     2134.35     2717.23   2338.76 o 

  -1  20  11       41.71       19.82   1670.54 o 

   1  20  11     1054.08     2319.88   2311.39 o 

   3  20  11      550.11     3027.74   2324.60 o 

   5  20  11        5.16       61.35   1763.98 o 

   0   0  12     7822.06     8492.40   1024.98 o 

   1   1  12       43.74       51.91    183.10 o 

   0   2  12    14943.04    14806.48    604.04 o 

   2   2  12     1433.74     1321.33    214.24 o 

  -1   3  12     5997.01     5332.52    436.98 o 

   1   3  12    10078.09     9742.00    657.84 o 

   3   3  12     1187.12     1083.49    194.42 o 

  -2   4  12      706.18      613.48    264.27 o 

   0   4  12     1456.42     1387.40    290.69 o 

   2   4  12     1893.20     2261.37    362.42 o 

   4   4  12     1104.02     1007.04    407.73 o 

  -3   5  12     1210.88     1282.64    403.01 o 

  -1   5  12    12624.29    11866.52    888.12 o 

   1   5  12    21026.05    19243.33   1251.49 o 

   3   5  12    25410.88    26509.72   1975.39 o 

   5   5  12     2977.35     1889.51    532.31 o 

  -4   6  12    13915.96    15914.51   2510.53 o 

  -2   6  12     2321.68     1546.90    330.33 o 

   0   6  12     1242.62     1461.02    399.23 o 

   2   6  12      777.95      990.06    398.29 o 

   4   6  12     1373.98     1209.96    861.70 o 

   6   6  12    11004.43    10869.85   1264.70 o 

  -5   7  12       37.25       16.04    679.54 o 

  -3   7  12     3311.94     3755.42    938.15 o 

  -1   7  12    11691.33    12174.20   1057.07 o 

   1   7  12    13499.95    13788.11   1144.84 o 

   3   7  12     7490.96     8893.52   1046.68 o 

   5   7  12       30.60        6.61    432.26 o 

   7   7  12       19.84       39.64    720.13 o 

  -6   8  12     3480.36     2929.58   1370.41 o 

  -4   8  12     2727.89     2396.33   1125.96 o 

  -2   8  12     3209.49     2818.21    946.64 o 

   0   8  12      397.09      893.79    318.06 o 

   2   8  12       97.92      275.59    543.63 o 

   4   8  12     7485.99     7705.26   1095.76 o 

   6   8  12     7637.22     6517.95   1044.80 o 

   8   8  12      761.82      798.46    764.49 o 

  -7   9  12      169.63       64.18    619.14 o 

  -5   9  12       92.34      366.20    696.53 o 

  -3   9  12      139.53      279.37    694.64 o 

  -1   9  12      463.73       32.09    363.37 o 

   1   9  12     2909.30     3106.08    651.23 o 

   3   9  12     1087.69     1289.24    445.48 o 

   5   9  12     2879.52     2476.56    778.64 o 

   7   9  12    10070.67     8556.58   1390.23 o 

   9   9  12     8126.22     9025.65   2163.21 o 

  -8  10  12      598.88      649.34   1283.58 o 

  -6  10  12       15.17       26.43   1030.64 o 

  -4  10  12       10.74       50.02    814.51 o 

  -2  10  12      554.38      792.80   1034.42 o 

   0  10  12     4845.37     5098.46    782.42 o 

   2  10  12      641.84      487.95    335.05 o 

   4  10  12     1606.69     1587.49    520.04 o 

   6  10  12     3316.12     1527.08    750.33 o 

   8  10  12     1340.49     1318.50    604.98 o 

  10  10  12      650.81      871.14   1384.57 o 

  -9  11  12      480.27      804.13   1196.75 o 

  -7  11  12     1977.05     2021.64   1237.33 o 

  -5  11  12     6851.89     9033.20   2545.45 o 

  -3  11  12     4327.61     4153.71    882.46 o 

  -1  11  12     1268.97      899.45    621.97 o 

   1  11  12      454.46       41.53    389.79 o 

   3  11  12      213.34       23.60    409.61 o 

   5  11  12     2002.90     1493.11    529.48 o 

   7  11  12     4029.80     4470.83    904.17 o 

   9  11  12     7263.53     8502.78   1693.19 o 

  11  11  12     2609.76     3734.65   2064.11 o 

 -10  12  12     1292.52      332.22   1600.70 o 

  -8  12  12      111.55       39.64   1112.75 o 

  -6  12  12       43.25       15.10    769.20 o 

  -4  12  12      108.07      146.29    573.84 o 

  -2  12  12     1504.02     1727.17    738.06 o 

   0  12  12     6286.09     5492.03    846.60 o 

   2  12  12     6122.47     6006.40    851.32 o 

   4  12  12      925.32      629.52    563.45 o 

   6  12  12       29.63      100.99    626.69 o 

   8  12  12      285.20       50.97    498.33 o 

  10  12  12      609.30      861.70    767.32 o 

  12  12  12     1629.70     1076.89    965.52 o 

 -11  13  12      103.23      479.46    889.07 o 

  -9  13  12      165.74       30.20   1315.67 o 

  -7  13  12     5037.30     6963.43   2142.45 o 

  -5  13  12     8848.60     9284.25   2494.49 o 

  -3  13  12     9803.55    10858.53   1575.22 o 

  -1  13  12     3782.08     3460.01   1008.93 o 

   1  13  12      106.49       42.47    517.21 o 

   3  13  12       32.49       32.09    529.48 o 

   5  13  12      784.25     1125.96    657.84 o 

   7  13  12     2465.08     2934.30    961.74 o 

   9  13  12     2367.30      179.32    847.54 o 

  11  13  12      124.76       41.53    573.84 o 

  13  13  12      374.56     1785.69   1836.65 o 

 -12  14  12      119.37      102.88   1102.37 o 

 -10  14  12     1904.40     1679.04   1458.19 o 

  -8  14  12      776.44       67.01   1233.56 o 

  -6  14  12       59.24      412.44    792.80 o 

  -4  14  12      173.94        2.83    956.08 o 

  -2  14  12      890.20     1279.81   1092.93 o 

   0  14  12     1290.98     2281.19   1320.39 o 

   2  14  12     1429.77     1814.95    871.14 o 

   4  14  12      814.32      438.87    597.43 o 

   6  14  12        9.18       97.21    532.31 o 

   8  14  12      794.04      209.53    595.54 o 

  10  14  12      132.25       53.80    562.51 o 

  12  14  12      422.20        6.61    616.31 o 

  14  14  12       84.49       35.86   2030.13 o 

 -13  15  12      291.72      108.54   1022.15 o 

 -11  15  12       60.51      437.93   1450.64 o 

  -9  15  12       21.15       35.86    856.04 o 

  -7  15  12     1890.98       19.82   1015.54 o 

  -5  15  12     3755.30     5971.48   2363.30 o 

  -3  15  12     1770.51     2660.60   1748.88 o 

  -1  15  12       66.46      275.59    855.09 o 

   1  15  12     3478.52     2401.99   1428.93 o 

   3  15  12      341.86        1.89    510.60 o 

   5  15  12       11.66      491.72   1020.26 o 

   7  15  12      232.71      162.34    714.46 o 

   9  15  12      702.79     1479.89    867.36 o 

  11  15  12       21.01       73.62    785.25 o 

  13  15  12     1222.32      714.46    604.98 o 

 -12  16  12      379.86       15.10   1504.43 o 

 -10  16  12       32.67        0.00   1283.58 o 

  -8  16  12       33.60      131.19   1169.38 o 

  -6  16  12      235.62       41.53    975.90 o 

  -4  16  12      553.73     2210.40   2132.07 o 

  -2  16  12       16.78      104.76    719.18 o 

   0  16  12      326.48       82.11    813.56 o 

   2  16  12       54.05      478.51   1149.56 o 

   4  16  12        6.35       15.10    427.55 o 

   6  16  12     1209.04     1746.99    898.51 o 

   8  16  12     1083.83     1016.48    593.66 o 

  10  16  12      243.04      257.66    573.84 o 

  12  16  12       79.98        8.49    731.45 o 

 -11  17  12     1040.16        4.72   1440.25 o 

  -9  17  12     1283.88     1389.29   1468.57 o 

  -7  17  12      187.01      990.06   1662.99 o 

  -5  17  12      123.67      551.18   1816.83 o 

  -3  17  12      112.83       17.93    783.36 o 

  -1  17  12      183.52       39.64   1980.11 o 

   1  17  12     7060.12     8337.61   2593.59 o 

   3  17  12     3637.49     4776.62   1013.65 o 

   5  17  12     2169.83     2994.71    881.52 o 

   7  17  12      174.27        4.72   1264.70 o 

   9  17  12        0.02       18.88    772.04 o 

  11  17  12      158.04       16.99   1602.59 o 

  -8  18  12       70.88      160.45    920.21 o 

  -6  18  12      972.24     2234.94    996.66 o 

  -4  18  12     1036.40     1516.70   1707.35 o 

  -2  18  12      432.40      147.23   1639.40 o 

   0  18  12      127.65        0.94   1558.23 o 

   2  18  12      239.39       61.35    837.16 o 

   4  18  12       73.13       88.72    530.42 o 

   6  18  12      951.47       21.71    687.09 o 

   8  18  12      895.30       10.38   1172.21 o 

  -7  19  12      619.61     2664.37   1879.12 o 

  -5  19  12       99.16      339.77   1612.03 o 

  -3  19  12      157.79        2.83   1528.03 o 

  -1  19  12      886.12      173.66   1235.45 o 

   1  19  12     2919.99     4708.67   2255.70 o 

   3  19  12     1635.25     1593.15   1285.47 o 

   5  19  12     1011.50      118.92    705.03 o 

   7  19  12      106.23       20.76    722.96 o 

  -2  20  12      542.81      906.06   1172.21 o 

   0  20  12      513.78      884.35   1782.86 o 

   2  20  12       60.25       16.04   1668.66 o 

   0   1  13       54.15       54.74    225.57 o 

  -1   2  13      743.37      632.35    262.38 o 

   1   2  13     1222.73     1130.68    194.42 o 

  -2   3  13       47.85       18.88    316.18 o 

   0   3  13     7361.71     7665.62    615.36 o 

   2   3  13     1106.61     1756.43    276.54 o 

  -3   4  13        6.69       20.76    365.25 o 

  -1   4  13     1209.24      875.86    389.79 o 

   1   4  13     7137.48     7616.54    559.68 o 

   3   4  13      554.84       14.16    359.59 o 

  -4   5  13     2332.28     1847.03    514.38 o 

  -2   5  13     3817.27     3970.61    507.77 o 

   0   5  13     9946.64    11250.21    766.37 o 

   2   5  13    12670.74    13555.93    920.21 o 

   4   5  13     6721.49     7138.03    958.91 o 

  -5   6  13      684.96       59.46    402.06 o 

  -3   6  13     1235.60     1481.78    408.67 o 

  -1   6  13      481.95      667.27    342.60 o 

   1   6  13     4351.03     5950.72    797.52 o 

   3   6  13     1130.87     1174.10    332.22 o 

   5   6  13     1519.24     1280.75    579.50 o 

  -6   7  13       63.02       32.09    664.44 o 

  -4   7  13     1109.99      994.78    925.88 o 

  -2   7  13       89.38      126.47    801.29 o 

   0   7  13     3571.18     3943.24    601.21 o 

   2   7  13     2517.79     2690.80    566.29 o 

   4   7  13      319.85       33.98    525.70 o 

   6   7  13      618.71     1242.05    643.68 o 

  -7   8  13       44.26        3.78    466.24 o 

  -5   8  13      439.05      353.93    780.53 o 

  -3   8  13        6.59        7.55    585.16 o 

  -1   8  13     1300.08      742.78    507.77 o 

   1   8  13     1944.52     2512.42    576.67 o 

   3   8  13     2592.41     2471.84    624.80 o 

   5   8  13     2924.73     2943.74    753.16 o 

   7   8  13      880.74      138.74    503.05 o 

  -8   9  13     1405.00     3277.85   1897.06 o 

  -6   9  13        7.40       12.27    653.12 o 

  -4   9  13      218.37        4.72    457.75 o 

  -2   9  13        2.43       45.30    400.18 o 

   0   9  13      235.95      397.34    304.85 o 

   2   9  13      593.62      727.68    378.47 o 

   4   9  13      146.88       59.46    535.14 o 

   6   9  13     3788.63     3423.20    934.37 o 

   8   9  13     7121.44     6314.08   1127.85 o 

  -9  10  13     1571.66     2135.84   1621.46 o 

  -7  10  13     1562.45     1307.18    951.36 o 

  -5  10  13     1375.12     1389.29    671.05 o 

  -3  10  13      941.00      377.52    663.50 o 

  -1  10  13     1281.24     1468.57    699.36 o 

   1  10  13      134.67       65.12    404.89 o 

   3  10  13     1136.72     1999.93    794.69 o 

   5  10  13       44.38        8.49    586.11 o 

   7  10  13     1970.71     1154.28    560.62 o 

   9  10  13     2377.39     1861.19    679.54 o 

 -10  11  13     1388.75     1605.42   1287.36 o 

  -8  11  13      156.99      868.30   1440.25 o 

  -6  11  13     1718.61     2163.21   1410.05 o 

  -4  11  13     3995.58     4374.56   1076.89 o 

  -2  11  13     2166.97     2200.02   1089.16 o 

   0  11  13      293.90       26.43    403.01 o 

   2  11  13        1.96        0.94    406.78 o 

   4  11  13      812.12      300.13    589.88 o 

   6  11  13     3411.80     2881.45   1017.43 o 

   8  11  13     2293.98     1384.57    630.46 o 

  10  11  13     1412.50     1398.73    887.18 o 

 -11  12  13      260.69      151.01    701.25 o 

  -9  12  13      594.67      110.43   1076.89 o 

  -7  12  13     1155.89     1715.85    824.89 o 

  -5  12  13     1041.35     1494.05   1559.17 o 

  -3  12  13     1693.82     3795.06   1044.80 o 

  -1  12  13     1766.76     1390.23    558.74 o 

   1  12  13      252.48        5.66    386.02 o 

   3  12  13      212.66       34.92    754.10 o 

   5  12  13      873.64      432.26    450.20 o 

   7  12  13     5796.38     3827.15   1075.94 o 

   9  12  13     3236.01     2790.84   1058.01 o 

  11  12  13     2279.51     2014.09    927.76 o 

 -12  13  13      195.21     2022.58   1899.89 o 

 -10  13  13      546.81     1091.99   1349.65 o 

  -8  13  13      270.82     1191.09   1214.68 o 

  -6  13  13     1507.18     2099.98   1378.91 o 

  -4  13  13     4940.21     4621.83   1139.18 o 

  -2  13  13     1255.30     1544.07   1642.23 o 

   0  13  13      306.13       46.25   1380.79 o 

   2  13  13      781.91      619.14    577.61 o 

   4  13  13      843.53      185.93    892.84 o 

   6  13  13     1795.79     1662.99    695.59 o 

   8  13  13     4192.37     4283.01   1152.39 o 

  10  13  13     1537.31      672.94    707.86 o 

  12  13  13      278.41       28.31    734.28 o 

 -13  14  13       77.37     1343.04   1409.11 o 

 -11  14  13      199.32     1229.78   1190.14 o 

  -9  14  13      154.97      260.49    888.12 o 

  -7  14  13     2209.76     2623.79   1825.33 o 

  -5  14  13     1130.31     3761.08   1514.81 o 

  -3  14  13     2069.58     2589.81   1744.16 o 

  -1  14  13      816.17     1537.47   1612.97 o 

   1  14  13      974.41      178.38    538.92 o 

   3  14  13      143.32      212.36    656.89 o 

   5  14  13      227.34       21.71    713.52 o 

   7  14  13      825.34      641.79    665.39 o 

   9  14  13      551.35      608.76    598.38 o 

  11  14  13      166.16      623.86    709.74 o 

  13  14  13      700.74     1243.94   1142.01 o 

 -12  15  13        0.51      378.47   1315.67 o 

 -10  15  13        1.52      184.99   1169.38 o 

  -8  15  13       82.54        3.78   1227.90 o 

  -6  15  13     1751.33        4.72   1243.00 o 

  -4  15  13     2246.76     2049.01   1656.39 o 

  -2  15  13      560.76      185.93    772.98 o 

   0  15  13      263.08      420.94   1620.52 o 

   2  15  13     1381.78      742.78    946.64 o 

   4  15  13     1062.08      794.69    687.09 o 

   6  15  13      162.99      121.75    685.21 o 

   8  15  13      398.28      201.03    704.08 o 

  10  15  13        7.17       19.82    965.52 o 

  12  15  13      239.12        6.61    619.14 o 

 -11  16  13      647.80     1548.79   1881.01 o 

  -9  16  13      484.70      336.00   1316.61 o 

  -7  16  13      257.26       86.83   1403.44 o 

  -5  16  13     1388.26     1980.11   1332.66 o 

  -3  16  13     2850.94     5525.06   2081.10 o 

  -1  16  13       16.72       94.38   1007.99 o 

   1  16  13     1349.13     3896.05   2405.77 o 

   3  16  13     1571.14     1429.87    554.02 o 

   5  16  13     1673.61     2014.09    750.33 o 

   7  16  13      145.44     1299.63    965.52 o 

   9  16  13        0.45        1.89    652.17 o 

  11  16  13      179.12       19.82    672.94 o 

  -8  17  13      547.25      859.81   1448.75 o 

  -6  17  13        6.58      105.71   1076.89 o 

  -4  17  13       66.97      151.01   1755.49 o 

  -2  17  13       51.57       53.80   1570.50 o 

   0  17  13      600.80      822.06   1873.46 o 

   2  17  13     1655.22     1646.00   1715.85 o 

   4  17  13     3827.32     6201.77   1374.19 o 

   6  17  13        8.06       53.80    788.08 o 

   8  17  13      244.93      257.66    826.78 o 

  -7  18  13      375.96       76.45    971.18 o 

  -5  18  13       34.24        0.94   1040.08 o 

  -3  18  13      250.26     1018.37   1153.34 o 

  -1  18  13      588.83       53.80   1234.50 o 

   1  18  13     2700.81     3340.14   1924.43 o 

   3  18  13     1988.90     1516.70    863.59 o 

   5  18  13     1215.63     1393.06    976.84 o 

   7  18  13       61.40        6.61   1144.84 o 

  -4  19  13       75.50      468.13   1441.20 o 

  -2  19  13       93.21      185.93   1025.92 o 

   0  19  13      482.60     1515.76   1953.69 o 

   2  19  13     1443.02     3552.50   1744.16 o 

   4  19  13     1681.67     3180.64   2839.92 o 

   1   1  14     9959.79    12181.75    809.79 o 

   0   2  14     3861.82     3861.12    443.59 o 

   2   2  14       75.64      226.51    286.92 o 

  -1   3  14     2025.12     1943.30    351.10 o 

   1   3  14        3.25      104.76    268.99 o 

   3   3  14        2.37      365.25    334.11 o 

  -2   4  14     3900.13     3835.64    585.16 o 

   0   4  14    12438.44    11436.14    798.46 o 

   2   4  14     4702.80     4942.73    656.89 o 

   4   4  14      818.23      384.13    483.23 o 

  -3   5  14      258.24       44.36    315.23 o 

  -1   5  14      498.28      402.06    276.54 o 

   1   5  14      716.70     1071.22    394.51 o 

   3   5  14     1911.21     2400.11    506.83 o 

   5   5  14     3869.50     4181.08    761.65 o 

  -4   6  14      819.52      852.26    577.61 o 

  -2   6  14     3243.96     3262.75    514.38 o 

   0   6  14    11733.40    11598.47    845.65 o 

   2   6  14     7005.97     6782.21    820.17 o 

   4   6  14      368.21       96.27    408.67 o 

   6   6  14       74.85        4.72    518.15 o 

  -5   7  14     5070.62     5744.97    833.38 o 

  -3   7  14      348.33      345.43    527.59 o 

  -1   7  14       83.73       98.16    375.64 o 

   1   7  14        1.04       16.99    360.54 o 

   3   7  14      414.56        1.89    395.46 o 

   5   7  14       30.41       67.01    449.25 o 

   7   7  14     3617.49     3928.13    894.73 o 

  -6   8  14      164.79      695.59    754.10 o 

  -4   8  14      752.30      471.90    453.03 o 

  -2   8  14      578.96      474.74    542.69 o 

   0   8  14     5295.07     5832.74    793.74 o 

   2   8  14     2565.92     2503.93    555.90 o 

   4   8  14     1936.28     2765.36    702.19 o 

   6   8  14      702.20      285.97    686.15 o 

   8   8  14     2009.44     1551.62    528.53 o 

  -7   9  14     1322.11     3267.47   1344.93 o 

  -5   9  14      546.78      537.97    545.52 o 

  -3   9  14     1312.00      499.28    440.76 o 

  -1   9  14       72.62      143.46    506.83 o 

   1   9  14      532.59       74.56    442.65 o 

   3   9  14      259.79       97.21    362.42 o 

   5   9  14      516.74      268.04    374.69 o 

   7   9  14      116.27      188.76    560.62 o 

   9   9  14      132.49       23.60    531.36 o 

  -8  10  14      180.74      338.83    830.55 o 

  -6  10  14     3229.27     2184.92   1290.19 o 

  -4  10  14     3313.67     2280.24    800.35 o 

  -2  10  14      756.87     1074.06    602.15 o 

   0  10  14      203.41      111.37    347.32 o 

   2  10  14      555.72      799.41    550.24 o 

   4  10  14       80.61      104.76    441.70 o 

   6  10  14     5163.41     5335.35    970.24 o 

   8  10  14     5087.41     4627.50   1100.48 o 

  10  10  14     2089.58      891.90    962.69 o 

  -9  11  14      330.47       15.10    774.87 o 

  -7  11  14      125.32      790.91   1439.31 o 

  -5  11  14      355.94      228.40    569.12 o 

  -3  11  14     1013.32      338.83   1766.81 o 

  -1  11  14      235.83      636.13    681.43 o 

   1  11  14      221.61      996.66    489.84 o 

   3  11  14     1055.98      384.13    463.41 o 

   5  11  14        3.36        9.44    452.08 o 

   7  11  14      253.88      314.29    514.38 o 

   9  11  14       14.03      536.08    610.64 o 

  11  11  14      710.50        5.66    685.21 o 

 -10  12  14      893.48     1276.97    836.22 o 

  -8  12  14       85.22      831.50   1450.64 o 

  -6  12  14     2303.12     2013.15   1171.27 o 

  -4  12  14     3874.48     4409.48   1122.19 o 

  -2  12  14     1459.76     2181.14   1057.07 o 

   0  12  14      111.58      315.23    588.94 o 

   2  12  14       34.34        0.94    438.87 o 

   4  12  14      203.69       15.10    500.22 o 

   6  12  14     9250.05     9170.05   1306.23 o 

   8  12  14     6953.03     7676.00   1307.18 o 

  10  12  14     4133.35     3211.78   1062.73 o 

  12  12  14       70.06       38.70   1161.83 o 

 -11  13  14     1006.75      112.31   1148.62 o 

  -9  13  14       79.38        7.55   1125.96 o 

  -7  13  14       83.54       67.01   1252.44 o 

  -5  13  14       94.16       32.09   1168.44 o 

  -3  13  14      362.94       57.57    604.98 o 

  -1  13  14      466.71     1019.31   1272.26 o 

   1  13  14     3435.55     3117.40   1081.61 o 

   3  13  14        7.26       50.97    512.49 o 

   5  13  14       28.55       42.47    427.55 o 

   7  13  14      207.43       42.47    523.81 o 

   9  13  14      211.01       17.93    724.85 o 

  11  13  14        0.70       69.84    573.84 o 

  13  13  14      339.35       22.65    751.27 o 

 -12  14  14       30.27       20.76   1209.96 o 

 -10  14  14       70.27      305.79   1143.90 o 

  -8  14  14      669.32      278.42   1648.83 o 

  -6  14  14     2332.00     3098.53   1860.25 o 

  -4  14  14     5505.68     6156.47   1864.97 o 

  -2  14  14     2197.81     4724.71   2080.16 o 

   0  14  14       53.54       17.93   1243.00 o 

   2  14  14     1973.16     4004.58   1017.43 o 

   4  14  14      236.94      987.22   1329.83 o 

   6  14  14      653.09      121.75    549.30 o 

   8  14  14     2395.43     2502.04    907.94 o 

  10  14  14      361.36       39.64    547.41 o 

  12  14  14      942.72      372.80    894.73 o 

  -9  15  14      262.10     2398.22   2014.09 o 

  -7  15  14       22.84       70.79   1077.83 o 

  -5  15  14       25.53       15.10   1287.36 o 

  -3  15  14        9.63      124.58    818.28 o 

  -1  15  14        8.60        3.78   1552.57 o 

   1  15  14      127.00     1348.70   1824.38 o 

   3  15  14      311.62        1.89    603.09 o 

   5  15  14        0.02       16.04    489.84 o 

   7  15  14      367.83      386.96    583.27 o 

   9  15  14      416.18       61.35    538.92 o 

  -8  16  14      179.96     1016.48   1558.23 o 

  -6  16  14      543.68       50.02    996.66 o 

  -4  16  14     1703.83     2028.25   1642.23 o 

  -2  16  14      683.60     2996.59   1727.17 o 

   0  16  14       45.67       13.21    788.08 o 

   2  16  14     1517.87     2689.86   1645.06 o 

   4  16  14     3569.40     3411.87   2041.46 o 

   6  16  14      870.02     1107.09    688.04 o 

   8  16  14        8.99      380.36    810.73 o 

  -7  17  14       48.16      347.32   1087.27 o 

  -5  17  14      473.78        9.44   1171.27 o 

  -3  17  14     1358.90     2235.88   1108.98 o 

  -1  17  14       49.74       90.61   1423.26 o 

   1  17  14       33.91      792.80   1018.37 o 

   3  17  14      182.47      195.37    855.09 o 

   5  17  14       89.45     1053.29    852.26 o 

   7  17  14       73.00       12.27    870.19 o 

  -4  18  14       72.56      422.83    924.93 o 

  -2  18  14      147.06       16.04   1360.97 o 

   0  18  14     1226.59     1343.98   1990.49 o 

   2  18  14     4048.73     5559.98   2518.08 o 

   4  18  14     3771.57     4325.48   1540.30 o 

   0   1  15     8928.17    12380.89   1118.41 o 

  -1   2  15      805.69     1315.67    460.58 o 

   1   2  15      638.10      864.53    356.76 o 

  -2   3  15     1555.36     1607.31    379.41 o 

   0   3  15     2082.24     1947.08    444.53 o 

   2   3  15      285.78      447.37    380.36 o 

  -3   4  15      101.17       48.13    341.66 o 

  -1   4  15      457.75      431.32    326.56 o 

   1   4  15      950.22     1279.81    337.88 o 

   3   4  15     1800.99     1233.56    500.22 o 

  -4   5  15     2542.96     2055.62    417.16 o 

  -2   5  15     1218.60     1254.32    446.42 o 

   0   5  15     6363.24     9734.45   1055.18 o 

   2   5  15     4601.36     5506.18    739.00 o 

   4   5  15      314.27      300.13    352.04 o 

  -5   6  15     3140.08     4276.40    777.70 o 

  -3   6  15     2015.62     2583.21    612.53 o 

  -1   6  15     5225.16     4875.72    696.53 o 

   1   6  15     2394.26     3208.01    566.29 o 

   3   6  15      511.82      553.07    375.64 o 

   5   6  15      352.50     1011.76    498.33 o 

  -6   7  15     4124.00     5520.34    887.18 o 

  -4   7  15     3483.64     3922.47    804.13 o 

  -2   7  15      800.98      794.69    432.26 o 

   0   7  15     3592.02     4343.41    976.84 o 

   2   7  15     2710.92     2257.59    545.52 o 

   4   7  15     1363.59     1226.01    526.65 o 

   6   7  15     2522.22     2056.56    708.80 o 

  -7   8  15     1112.48     1193.92    672.94 o 

  -5   8  15      574.93      334.11    435.10 o 

  -3   8  15     1898.51     2690.80    875.86 o 

  -1   8  15     2641.83     3395.83    848.48 o 

   1   8  15     1061.07      740.89    465.30 o 

   3   8  15      177.44      290.69    389.79 o 

   5   8  15      407.54      532.31    382.24 o 

   7   8  15      147.64      459.64    389.79 o 

  -8   9  15      195.26      323.73    540.80 o 

  -6   9  15     1117.98     1797.96    589.88 o 

  -4   9  15     3894.62     4910.64   1210.91 o 

  -2   9  15      408.34      650.28    611.59 o 

   0   9  15     2386.13     2657.77    573.84 o 

   2   9  15     2954.56     3015.47    700.31 o 

   4   9  15       76.47      198.20    432.26 o 

   6   9  15     3765.04     3169.31    823.95 o 

   8   9  15     1047.01      794.69    667.27 o 

  -9  10  15      205.26       93.44    773.92 o 

  -7  10  15       36.57      671.99    725.79 o 

  -5  10  15     1637.99     1488.39    770.15 o 

  -3  10  15      158.29      325.61   1487.44 o 

  -1  10  15       17.76      344.49    576.67 o 

   1  10  15       26.17      391.68    457.75 o 

   3  10  15     1670.43      773.92    438.87 o 

   5  10  15      661.00     1125.96    700.31 o 

   7  10  15     2154.07     2729.50    948.53 o 

   9  10  15     2480.78     2039.57    819.23 o 

 -10  11  15     2506.70     1838.54    957.97 o 

  -8  11  15       23.36      103.82    766.37 o 

  -6  11  15     1154.54      776.76   1187.31 o 

  -4  11  15     1535.38     2311.39   1058.95 o 

  -2  11  15       72.43      291.64   1492.16 o 

   0  11  15      424.22      602.15    478.51 o 

   2  11  15     1025.30     1658.27    531.36 o 

   4  11  15       50.34       36.81    515.32 o 

   6  11  15     2397.84     2115.08    942.87 o 

   8  11  15     1826.46     1587.49    883.41 o 

  10  11  15      110.40        6.61    671.05 o 

 -11  12  15     1347.94     1185.42    880.57 o 

  -9  12  15       91.23       32.09    974.01 o 

  -7  12  15      981.63     1461.02   1186.37 o 

  -5  12  15      887.53      259.55   1074.06 o 

  -3  12  15     1585.04     2072.61    831.50 o 

  -1  12  15      648.37      823.00    678.60 o 

   1  12  15     2355.55     3158.93    699.36 o 

   3  12  15     1152.63       69.84    449.25 o 

   5  12  15     1178.30     1292.08    643.68 o 

   7  12  15     1179.63      553.07    444.53 o 

   9  12  15     2393.32     3305.22   1023.09 o 

  11  12  15      899.38      974.01   1121.25 o 

 -10  13  15      446.89     1212.80    782.42 o 

  -8  13  15        6.10       18.88   1655.44 o 

  -6  13  15      670.12      520.98    457.75 o 

  -4  13  15     3622.51     4748.31   1244.88 o 

  -2  13  15      169.66      146.29    957.02 o 

   0  13  15     1444.41      290.69    766.37 o 

   2  13  15     3459.12     4336.80    986.28 o 

   4  13  15       88.08      393.57    579.50 o 

   6  13  15      772.63     1491.22    793.74 o 

   8  13  15     1470.65     2371.79    720.13 o 

  10  13  15      209.74      622.91   1090.10 o 

  -9  14  15       34.81     2068.83   1734.72 o 

  -7  14  15      379.92      206.69    854.15 o 

  -5  14  15      812.24     1297.74   1465.74 o 

  -3  14  15     1187.88     1367.58   1712.07 o 

  -1  14  15      370.88     1134.46   1150.50 o 

   1  14  15      596.59      117.03    715.41 o 

   3  14  15      489.54      229.35    541.75 o 

   5  14  15      247.18      234.06    752.22 o 

   7  14  15        6.65      567.23    798.46 o 

   9  14  15       18.12        1.89    656.89 o 

  -8  15  15      111.78      161.39    907.00 o 

  -6  15  15      636.52      495.50    846.60 o 

  -4  15  15     1328.97     1145.78   1031.58 o 

  -2  15  15      238.04     1307.18   1759.26 o 

   0  15  15       21.36       50.97    704.08 o 

   2  15  15     1901.33     2831.43    982.51 o 

   4  15  15     1379.07     1768.70    796.58 o 

   6  15  15        1.79       27.37    676.71 o 

   8  15  15     1499.37     1641.28    821.11 o 

  -5  16  15        6.00        3.78    894.73 o 

  -3  16  15        0.14      198.20   1105.20 o 

  -1  16  15        2.92        3.78    844.71 o 

   1  16  15      125.60       17.93   1309.06 o 

   3  16  15      501.44      687.09    629.52 o 

   5  16  15      996.82      249.17    672.94 o 

  -2  17  15      562.61       79.28   1164.66 o 

   0  17  15       66.92      415.28    787.14 o 

   2  17  15      820.30      120.81   1586.54 o 

   0   0  16    11694.54    18399.56   3477.94 o 

   1   1  16     1197.83     1257.15    586.11 o 

   0   2  16      942.48     1374.19    507.77 o 

   2   2  16      139.22        7.55    463.41 o 

  -1   3  16      129.84      107.59    351.10 o 

   1   3  16       89.69       33.98    305.79 o 

   3   3  16        4.35       17.93    355.82 o 

  -2   4  16      923.25     1152.39    391.68 o 

   0   4  16      700.60     1269.42    487.95 o 

   2   4  16       59.16       29.26    507.77 o 

   4   4  16     1612.53     1681.87    554.96 o 

  -3   5  16      271.13      876.80    463.41 o 

  -1   5  16       96.32       27.37    386.02 o 

   1   5  16     1565.21     2850.30    747.50 o 

   3   5  16     1954.38     1470.45    541.75 o 

   5   5  16       19.87      134.02    438.87 o 

  -4   6  16     3513.78     3989.48    789.97 o 

  -2   6  16      385.94      303.91    458.69 o 

   0   6  16        4.74      197.26    486.06 o 

   2   6  16       28.14       48.13    358.65 o 

   4   6  16      115.45       51.91    402.06 o 

   6   6  16     5674.01     8841.61   1029.70 o 

  -5   7  16      392.63      628.58    453.97 o 

  -3   7  16       57.45      283.14    398.29 o 

  -1   7  16     1092.14     2041.46    563.45 o 

   1   7  16      550.64       48.13    498.33 o 

   3   7  16      954.02     1558.23    518.15 o 

   5   7  16        2.50       38.70    450.20 o 

   7   7  16      163.19      276.54    436.04 o 

  -6   8  16     3671.11     4703.00    990.06 o 

  -4   8  16     4872.80     5455.22    908.89 o 

  -2   8  16     1118.77     1181.65    435.10 o 

   0   8  16      213.59      784.31    529.48 o 

   2   8  16       61.79       25.48    427.55 o 

   4   8  16       69.29       24.54    366.20 o 

   6   8  16     3011.72     2452.96    724.85 o 

   8   8  16      345.79      180.27    796.58 o 

  -7   9  16      339.96       51.91    405.84 o 

  -5   9  16      967.23     1115.58    382.24 o 

  -3   9  16      896.35     1526.14    690.87 o 

  -1   9  16        8.90       39.64    673.88 o 

   1   9  16     1635.29     1716.79    550.24 o 

   3   9  16      275.03      109.48    378.47 o 

   5   9  16      975.09     1272.26    532.31 o 

   7   9  16      700.26     1355.31    672.94 o 

   9   9  16     1560.51     1048.57    764.49 o 

  -8  10  16        9.67       27.37    510.60 o 

  -6  10  16      209.34       22.65    985.34 o 

  -4  10  16      592.99     1334.55    700.31 o 

  -2  10  16        2.20       16.99    493.61 o 

   0  10  16      546.74      931.54    522.87 o 

   2  10  16     2822.44     2761.59    697.48 o 

   4  10  16      822.24       50.02    502.11 o 

   6  10  16      112.11       12.27    554.02 o 

   8  10  16       17.71      105.71    463.41 o 

  10  10  16      895.65     1112.75    604.98 o 

  -9  11  16      796.00      436.04    631.41 o 

  -7  11  16        9.13       23.60    519.10 o 

  -5  11  16     1399.00     2129.23   1612.03 o 

  -3  11  16      623.23      989.11    524.76 o 

  -1  11  16       37.53       84.94    671.99 o 

   1  11  16        0.04       24.54    493.61 o 

   3  11  16      227.11        7.55    565.34 o 

   5  11  16       36.50       67.01    581.39 o 

   7  11  16      708.66      355.82    812.62 o 

   9  11  16     1453.51     1935.75    714.46 o 

  11  11  16      319.49       10.38    688.04 o 

 -10  12  16     1982.69     2243.43    827.72 o 

  -8  12  16      840.93     1394.01    992.89 o 

  -6  12  16       10.00       37.75    583.27 o 

  -4  12  16      471.71       64.18    638.96 o 

  -2  12  16      395.60       42.47    722.01 o 

   0  12  16     3160.80     5156.97   1509.15 o 

   2  12  16     5836.93     7150.30   1180.71 o 

   4  12  16     1439.31     1079.72    671.05 o 

   6  12  16      117.06       38.70    425.66 o 

   8  12  16        9.17      448.31    649.34 o 

  10  12  16      193.12      360.54    662.55 o 

  -9  13  16      256.65        4.72    743.72 o 

  -7  13  16       57.40      748.44   1476.12 o 

  -5  13  16     1015.87       50.02   1152.39 o 

  -3  13  16     1707.10     3414.70   1916.88 o 

  -1  13  16        1.80        0.94    750.33 o 

   1  13  16       65.98      470.96    872.08 o 

   3  13  16        0.28       22.65    420.00 o 

   5  13  16       23.30       75.50    387.91 o 

   7  13  16        9.25       44.36    634.24 o 

   9  13  16      296.65      403.95    498.33 o 

  -8  14  16      254.61     1377.02   1164.66 o 

  -6  14  16        0.63      253.88    685.21 o 

  -4  14  16      424.21     1152.39   1470.46 o 

  -2  14  16        8.54       29.26   1660.16 o 

   0  14  16      795.67     1096.71   1318.50 o 

   2  14  16     4368.61     4857.79   1058.95 o 

   4  14  16     1410.50     2142.45    874.91 o 

   6  14  16        2.70       25.48    548.35 o 

   8  14  16      386.23      567.23    596.49 o 

  -5  15  16      412.60     1643.17   1227.90 o 

  -3  15  16       22.66       10.38    748.44 o 

  -1  15  16        0.38       41.53    943.81 o 

   1  15  16      257.11      298.24   1101.43 o 

   3  15  16      511.86        4.72    526.65 o 

   5  15  16      535.49       44.36    545.52 o 

  -2  16  16      433.89      512.49   1448.75 o 

   0  16  16        6.80     1663.94   1859.30 o 

   2  16  16      217.63       19.82    827.72 o 

   0   1  17     3243.31     5556.21   1041.02 o 

  -1   2  17       54.10      301.08    394.51 o 

   1   2  17     2825.23     3938.52   1119.36 o 

  -2   3  17     2499.89     5548.66   1136.35 o 

   0   3  17     3076.46     4456.67    901.34 o 

   2   3  17     2333.97     3000.37    848.48 o 

  -3   4  17      364.54      658.78    643.68 o 

  -1   4  17        6.47      286.92    707.86 o 

   1   4  17      480.32      677.66    681.43 o 

   3   4  17        1.23       66.07    468.13 o 

  -4   5  17     1122.10      863.59    538.92 o 

  -2   5  17      475.54      947.58    552.13 o 

   0   5  17       45.26       11.33    427.55 o 

   2   5  17      364.10      320.90    381.30 o 

   4   5  17     1531.21     1693.19    949.47 o 

  -5   6  17     2080.35     5427.85   1050.46 o 

  -3   6  17      952.07     1456.30    707.86 o 

  -1   6  17      788.96     1272.26    597.43 o 

   1   6  17       57.24      159.50    426.60 o 

   3   6  17       85.44       78.34    617.25 o 

   5   6  17     3389.29     4513.30    749.38 o 

  -6   7  17     3703.30     5951.66    993.83 o 

  -4   7  17     1129.96     1732.83    856.04 o 

  -2   7  17      394.88      437.93    337.88 o 

   0   7  17      154.08      103.82    638.96 o 

   2   7  17      347.94      181.21    672.94 o 

   4   7  17      604.23      111.37    549.30 o 

   6   7  17     3281.03     4790.78    897.56 o 

  -7   8  17     1269.35     1377.02    490.78 o 

  -5   8  17     3829.75     2662.49    888.12 o 

  -3   8  17     2395.91     3091.92   1781.91 o 

  -1   8  17      156.40      285.97    370.92 o 

   1   8  17       56.58       15.10    678.60 o 

   3   8  17      497.60      139.68    792.80 o 

   5   8  17     1179.46      592.71    524.76 o 

   7   8  17      598.40      503.05    435.10 o 

  -8   9  17      773.33      839.99    530.42 o 

  -6   9  17     2455.67     2158.49   1026.86 o 

  -4   9  17      590.99     1102.37    652.17 o 

  -2   9  17      153.19      362.42    511.54 o 

   0   9  17      274.88      320.90    706.91 o 

   2   9  17      223.70      213.30    616.31 o 

   4   9  17      133.30      470.96    894.73 o 

   6   9  17      798.60      500.22    453.03 o 

   8   9  17       54.12       14.16    554.96 o 

  -9  10  17      564.65        3.78    688.98 o 

  -7  10  17        3.79       18.88    626.69 o 

  -5  10  17      447.71     1740.38    757.88 o 

  -3  10  17      224.96      157.62    479.46 o 

  -1  10  17        5.73       21.71    603.09 o 

   1  10  17     1492.14     3300.50    930.60 o 

   3  10  17      284.55        3.78   1975.39 o 

   5  10  17        4.75       74.56    925.88 o 

   7  10  17      319.08      166.11    505.88 o 

   9  10  17        4.23        3.78    426.60 o 

 -10  11  17      205.78      677.66    606.87 o 

  -8  11  17        8.87      349.21    479.46 o 

  -6  11  17       22.19       25.48    679.54 o 

  -4  11  17        0.77      159.50    735.23 o 

  -2  11  17      485.82      281.26    574.78 o 

   0  11  17     2001.85     2820.10    942.87 o 

   2  11  17     3700.31     6435.84   1229.78 o 

   4  11  17      338.41      823.95    625.75 o 

   6  11  17       54.60      168.00    440.76 o 

   8  11  17      126.81      461.52    657.84 o 

  10  11  17      319.98      149.12    683.32 o 

  -7  12  17      489.21      102.88    639.90 o 

  -5  12  17        8.38       21.71    560.62 o 

  -3  12  17       15.71        9.44   1151.45 o 

  -1  12  17     1023.85     2057.50   1522.36 o 

   1  12  17     2591.09     4057.44   1308.12 o 

   3  12  17     1281.67     2141.50   1645.06 o 

   5  12  17     1296.34     1829.10    689.92 o 

   7  12  17      163.94      365.25    803.18 o 

  -6  13  17       49.00      202.92   1094.82 o 

  -4  13  17       25.03       12.27   1156.17 o 

  -2  13  17      196.80      796.58   1296.79 o 

   0  13  17     1302.09     1287.36   1093.88 o 

   2  13  17     2770.59     3636.50   1357.20 o 

   4  13  17      317.73       28.31   1136.35 o 

   6  13  17      133.44      255.77    718.24 o 

  -5  14  17        0.40        2.83   1431.76 o 

  -3  14  17       39.09       24.54   1405.33 o 

  -1  14  17      217.99      344.49   1324.16 o 

   1  14  17     1820.75     2411.43   1575.22 o 

   3  14  17     1247.98     1273.20    992.89 o 

   5  14  17      238.85      272.76    798.46 o 

   1   1  18     5260.46     9967.57   1386.46 o 

   0   2  18      130.75      987.22    757.88 o 

   2   2  18      429.00     1259.99    693.70 o 

  -1   3  18     1489.17     2506.76    744.67 o 

   1   3  18     5161.15     7823.24   1230.73 o 

   3   3  18      545.44     2039.57    530.42 o 

  -2   4  18      857.41     1154.28   1020.26 o 

   0   4  18       29.86      465.30    698.42 o 

   2   4  18      215.47      319.01    472.85 o 

   4   4  18       62.20       55.68   1073.11 o 

  -3   5  18     1180.36     1353.42    890.96 o 

  -1   5  18      212.56      545.52    530.42 o 

   1   5  18        2.17      189.71    540.80 o 

   3   5  18      854.93      762.60    501.16 o 

   5   5  18     4256.76     7162.57   2326.49 o 

  -4   6  18       40.40      191.59    688.98 o 

  -2   6  18      220.12        5.66    624.80 o 

   0   6  18      414.43      403.95    734.28 o 

   2   6  18        3.31        0.94    893.79 o 

   4   6  18      365.28      646.51   1564.84 o 

   6   6  18      717.38      974.01   1497.83 o 

  -5   7  18     4596.82     7096.50   1163.72 o 

  -3   7  18     2185.10     3474.16    890.01 o 

  -1   7  18      372.96      946.64    468.13 o 

   1   7  18        0.76       23.60    550.24 o 

   3   7  18      933.85      644.62    538.92 o 

   5   7  18     2893.39     3507.20   1266.59 o 

   7   7  18     3754.04     5603.40   1145.78 o 

  -6   8  18      593.25     1117.47    704.08 o 

  -4   8  18       27.43       33.98    690.87 o 

  -2   8  18      244.19      398.29    546.47 o 

   0   8  18      253.79      263.32    462.47 o 

   2   8  18      136.37       95.32    541.75 o 

   4   8  18        7.51      386.02    752.22 o 

   6   8  18      466.57      528.53    481.34 o 

   8   8  18       25.88       31.15    751.27 o 

  -7   9  18     1521.52      593.66    517.21 o 

  -5   9  18     2733.35     2896.55   1178.82 o 

  -3   9  18      627.72     1178.82    460.58 o 

  -1   9  18       91.84       47.19    403.01 o 

   1   9  18     1066.59     1299.63    586.11 o 

   3   9  18      215.72       65.12    453.97 o 

   5   9  18      256.36      355.82    556.85 o 

   7   9  18      890.97      727.68    744.67 o 

   9   9  18       86.30        4.72    424.71 o 

  -8  10  18        2.20       29.26    610.64 o 

  -6  10  18      517.57      761.65    863.59 o 

  -4  10  18      253.86      168.00    518.15 o 

  -2  10  18      128.56       40.58    423.77 o 

   0  10  18      210.95       50.97    587.05 o 

   2  10  18      103.08       26.43    507.77 o 

   4  10  18      168.22      420.00    727.68 o 

   6  10  18      136.09      305.79   1308.12 o 

   8  10  18      716.47       86.83    561.57 o 

  -7  11  18        7.45       78.34    576.67 o 

  -5  11  18       63.86      185.93    658.78 o 

  -3  11  18       80.28       16.04    672.94 o 

  -1  11  18     1263.54     2246.27    962.69 o 

   1  11  18     5078.02     7881.75   1386.46 o 

   3  11  18     2266.01     2651.16   1106.14 o 

   5  11  18      594.75      989.11   1255.27 o 

   7  11  18       87.89      216.13    506.83 o 

  -4  12  18      242.73     1608.25    870.19 o 

  -2  12  18      170.28      787.14   1078.77 o 

   0  12  18        0.61      223.68   1122.19 o 

   2  12  18      199.33      772.04   1035.36 o 

   4  12  18      166.39       79.28    610.64 o 

  -1  13  18     1136.75     3073.99   1913.10 o 

   1  13  18     3535.82     5367.44   1733.78 o 

   0   1  19     1932.41     4635.99   1013.65 o 

  -1   2  19     1500.37     2962.62    817.34 o 

   1   2  19      986.38     1458.19    688.04 o 

  -2   3  19       59.60       49.08    535.14 o 

   0   3  19      357.79      298.24    539.86 o 

   2   3  19       55.55      368.09    391.68 o 

  -3   4  19      119.86       34.92    757.88 o 

  -1   4  19      215.73       23.60    581.39 o 

   1   4  19      674.41      466.24    520.98 o 

   3   4  19      146.99      462.47    544.58 o 

  -4   5  19     1056.84     1746.99   1097.65 o 

  -2   5  19     1303.90     1998.04    841.88 o 

   0   5  19      373.69      370.92    601.21 o 

   2   5  19      314.14       18.88    841.88 o 

   4   5  19     1310.21     2004.65   1702.63 o 

  -5   6  19     2115.76     2278.36   1227.90 o 

  -3   6  19      789.24     1040.08   1017.43 o 

  -1   6  19        9.05      103.82    513.43 o 

   1   6  19      341.47      602.15    442.65 o 

   3   6  19       32.41       37.75    704.08 o 

   5   6  19       71.57       12.27    507.77 o 

  -6   7  19      203.61      739.00    926.82 o 

  -4   7  19     1439.30     1395.89    914.55 o 

  -2   7  19     1461.45     2953.18   1068.39 o 

   0   7  19      541.93     1264.70    760.71 o 

   2   7  19      212.64       32.09    638.02 o 

   4   7  19      482.29      586.11    807.90 o 

   6   7  19      721.62      939.09   1845.15 o 

  -7   8  19      748.65      169.89    704.08 o 

  -5   8  19     1029.08     2190.58    982.51 o 

  -3   8  19      309.21      259.55    645.57 o 

  -1   8  19      144.00      167.05    581.39 o 

   1   8  19      888.72     1044.80    715.41 o 

   3   8  19      215.78      413.39    583.27 o 

   5   8  19      840.80     1221.29    860.75 o 

   7   8  19      918.34     1881.01   1312.84 o 

  -6   9  19        5.18        9.44    992.89 o 

  -4   9  19      222.44      840.93    779.59 o 

  -2   9  19      296.49      754.10    719.18 o 

   0   9  19        1.52      205.75    705.97 o 

   2   9  19      135.52      807.90    585.16 o 

   4   9  19      352.26      617.25    951.36 o 

   6   9  19       24.38       23.60    904.17 o 

  -5  10  19      910.55      177.44    535.14 o 

  -3  10  19       48.84        7.55    680.49 o 

  -1  10  19      672.99     1493.11    851.32 o 

   1  10  19     1835.36     2120.74    882.46 o 

   3  10  19      401.34      146.29    504.94 o 

   5  10  19        0.21        7.55    652.17 o 

  -2  11  19      287.30       32.09    655.95 o 

   0  11  19      493.47      146.29    936.26 o 

   2  11  19      418.01       50.02    521.93 o 

   0   0  20     3087.91     5791.21   2367.07 o 

   1   1  20        0.05       15.10    461.52 o 

   0   2  20     1221.23      964.57    508.71 o 

   2   2  20       89.71      475.68    706.91 o 

  -1   3  20      413.49      172.72    819.23 o 

   1   3  20      781.30       43.42    637.07 o 

   3   3  20      207.61      362.42    923.05 o 

  -2   4  20       94.06      317.12    692.76 o 

   0   4  20       92.38       31.15    602.15 o 

   2   4  20       48.26       44.36    550.24 o 

   4   4  20      327.73      503.05    753.16 o 

  -3   5  20      176.25      360.54    941.92 o 

  -1   5  20     1558.72     2667.21   1152.39 o 

   1   5  20     2141.85     2656.82   1079.72 o 

   3   5  20      631.83      474.74    857.92 o 

   5   5  20       32.00       18.88    952.30 o 

  -4   6  20     1656.02     2453.90   1241.11 o 

  -2   6  20      738.27     1604.48    852.26 o 

   0   6  20        3.96       18.88    531.36 o 

   2   6  20       26.28      500.22   1494.99 o 

   4   6  20       52.40       17.93    752.22 o 

   6   6  20      385.58       25.48    571.00 o 

  -5   7  20       48.20      141.57    638.02 o 

  -3   7  20      124.05       60.40    615.36 o 

  -1   7  20     1432.76     2737.99    888.12 o 

   1   7  20     1857.78     3597.80   1062.73 o 

   3   7  20      806.09     1522.36   1266.59 o 

   5   7  20        2.12       17.93    693.70 o 

  -2   8  20      440.15      720.13    637.07 o 

   0   8  20       30.52      543.63    802.24 o 

   2   8  20      155.38      349.21    562.51 o 

   0   1  21      272.77       80.22    549.30 o 

  -1   2  21       47.38       21.71    537.97 o 

   1   2  21       16.81       34.92    587.99 o 

  -2   3  21        2.62      279.37    993.83 o 

   0   3  21     1004.05      790.91    739.95 o 

   2   3  21      914.81      580.44    548.35 o 

  -1   4  21      420.63      414.33    453.97 o 

   1   4  21      785.75     1537.47   1018.37 o 

                                                 
